# Supplementary material for: Poly[tetra-μ-aqua-diaqua­tetra­kis­[μ-(E)-2-nitro­cinnamato]tetra­rubidium]
Source: Acta Crystallogr Sect E Struct Rep Online. 2011 Oct 29;67(Pt 11):m1594–5. doi: 10.1107/S1600536811043406 (PMC3247005; doi:10.1107/S1600536811043406)
Supplement: Supplementary file 2 [file e-67-m1594-Isup2.hkl]

#
# h,k,l, Fc-squared, Fo-squared, sigma(Fo-squared) and status flag
#
data_I
_shelx_title ' gs10gs24_TNCARB'
_shelx_refln_list_code          4
_shelx_F_calc_maximum      402.31
_exptl_crystal_F_000      1208.00
_reflns_d_resolution_high  0.8107
 
loop_
 _symmetry_equiv_pos_as_xyz
 'x, y, z'
 '-x, -y, -z'
 
_cell_length_a     7.0231
_cell_length_b     7.7707
_cell_length_c    41.1902
_cell_angle_alpha  89.545
_cell_angle_beta   88.673
_cell_angle_gamma  84.868
 
_shelx_F_squared_multiplier     1.000
 
loop_
 _refln_index_h
 _refln_index_k
 _refln_index_l
 _refln_F_squared_calc
 _refln_F_squared_meas
 _refln_F_squared_sigma
 _refln_observed_status
   2   0   0   161850.27   163641.48    973.28 o
   3   0   0       30.94       65.31     31.90 o
   4   0   0     1831.92     1952.37     60.62 o
   5   0   0      248.83      276.13     43.59 o
   6   0   0    10794.62    10328.62    163.89 o
   7   0   0        3.33      -56.21    140.91 o
   8   0   0     4755.39     5124.10    206.81 o
  -8   1   0      197.10      202.70    175.15 o
  -7   1   0     1691.33     1824.64    155.45 o
  -6   1   0     3010.12     3274.68    100.99 o
  -5   1   0      442.98      539.59     47.66 o
  -4   1   0     6407.06     6357.92    128.71 o
  -3   1   0     2172.50     2139.09     41.33 o
  -2   1   0    18029.23    17756.48     61.77 o
  -1   1   0    40960.15    41397.24    400.68 o
   1   1   0    37083.08    37926.03    318.78 o
   2   1   0    14400.20    15124.14    217.31 o
   3   1   0     4959.54     4756.02    153.44 o
   4   1   0     6465.17     6322.28    123.62 o
   5   1   0      126.06      220.71     37.49 o
   6   1   0     4695.85     4811.84    165.39 o
   7   1   0     1250.80     1206.09    148.15 o
   8   1   0      216.40      289.53    173.03 o
  -8   2   0        3.09      104.76    154.69 o
  -7   2   0      651.07      779.77    135.45 o
  -6   2   0       52.98      151.70     70.58 o
  -5   2   0     5779.56     5706.43    104.76 o
  -4   2   0      404.30      489.97     38.92 o
  -3   2   0    12648.43    12422.72    106.35 o
  -2   2   0     2249.85     2471.05     53.72 o
  -1   2   0     2004.31     2069.73     32.07 o
   0   2   0    17836.17    18766.21    134.58 o
   1   2   0     5502.92     5465.07     62.81 o
   2   2   0    11197.48    11412.13     84.12 o
   3   2   0    30443.36    30707.96    207.41 o
   4   2   0     2789.63     2618.43     80.90 o
   5   2   0    11516.94    11467.59    150.78 o
   6   2   0        1.89      111.13    118.18 o
   7   2   0      783.71      842.25    150.56 o
   8   2   0      357.46      513.13    176.50 o
  -7   3   0      295.84      289.24     92.72 o
  -6   3   0      334.31      365.49     78.14 o
  -5   3   0       46.69       70.21     79.65 o
  -4   3   0        4.43       11.71     13.84 o
  -3   3   0      824.74      811.02     26.49 o
  -2   3   0     1902.23     1945.78     42.39 o
  -1   3   0      242.19      270.44     23.53 o
   0   3   0     1073.59     1053.35     25.42 o
   1   3   0     1867.94     1897.02     34.39 o
   2   3   0     2192.31     2186.40     38.45 o
   3   3   0      878.66      803.52     70.21 o
   4   3   0      722.21      739.48     65.25 o
   5   3   0       98.09      109.52     74.04 o
   6   3   0      138.56      366.10    128.01 o
   7   3   0      412.80      410.88    143.14 o
   8   3   0       12.07      867.88    497.76 o
  -7   4   0      890.86      906.38    111.98 o
  -6   4   0      212.21      227.02     90.85 o
  -5   4   0     3383.88     3489.73     93.76 o
  -4   4   0       34.97      152.87     58.80 o
  -3   4   0     1077.75     1040.25     35.83 o
  -2   4   0     2404.90     2442.79     35.89 o
  -1   4   0        6.37       45.57     22.19 o
   0   4   0     5336.79     5255.04     44.32 o
   1   4   0     1527.40     1415.30     52.50 o
   2   4   0      976.16     1015.84     43.31 o
   3   4   0      632.79      572.93     46.32 o
   4   4   0       74.72      115.76     74.55 o
   5   4   0     1012.09     1044.41     92.09 o
   6   4   0       11.54      170.65     99.63 o
   7   4   0        3.84       44.43    150.86 o
   8   4   0       12.00       93.83    186.68 o
  -6   5   0     1540.19     1585.07    108.84 o
  -5   5   0      441.56      607.68    100.74 o
  -4   5   0     5850.12     5727.82    123.81 o
  -3   5   0      903.46     1175.08    112.06 o
  -2   5   0     8088.80     7682.28    131.01 o
  -1   5   0      739.51      646.99     52.44 o
   0   5   0        0.17       -0.05     32.91 o
   1   5   0      121.37      119.69     49.49 o
   2   5   0     3967.67     3992.08     64.03 o
   3   5   0      426.35      501.25     60.89 o
   4   5   0     4150.67     4111.78    107.10 o
   5   5   0      144.70      197.18     96.10 o
   6   5   0     2762.13     2632.10    131.41 o
   7   5   0      396.31      454.01    168.93 o
  -6   6   0      479.18      573.05    177.16 o
  -5   6   0      330.06      360.00     95.22 o
  -4   6   0      357.73      440.01     93.91 o
  -3   6   0      683.45      699.63     83.29 o
  -2   6   0     7961.09     8132.87    103.75 o
  -1   6   0       33.34       82.96     53.43 o
   0   6   0    14538.63    14868.85    138.36 o
   1   6   0      120.72      138.29     67.39 o
   2   6   0     7195.71     7123.79    114.22 o
   3   6   0     1161.60     1133.08     69.42 o
   4   6   0       76.52      104.37     91.72 o
   5   6   0      370.27      363.09    107.92 o
   6   6   0     2233.93     2412.22    137.37 o
   7   6   0       32.50       13.04    176.45 o
  -5   7   0      474.57      426.80    174.88 o
  -4   7   0     1500.66     1621.25    132.63 o
  -3   7   0     2738.32     2724.96    155.73 o
  -2   7   0      231.81      247.45    104.07 o
  -1   7   0      633.88      705.03    106.00 o
   0   7   0       11.51       83.21     88.63 o
   1   7   0      792.76     1012.88     82.53 o
   2   7   0       28.80       69.93     82.93 o
   3   7   0      805.74      909.59     99.64 o
   4   7   0     1164.96     1213.51    115.04 o
   5   7   0       47.51      174.61    122.62 o
   6   7   0     1167.90     1194.82    145.36 o
  -4   8   0      521.59      567.09    178.08 o
  -3   8   0     2286.25     2268.39    182.25 o
  -2   8   0       19.69      134.71    116.72 o
  -1   8   0      229.48      211.28    116.80 o
   0   8   0       27.30       20.13     87.66 o
   1   8   0      459.04      512.23     92.24 o
   2   8   0      742.15      639.79    105.70 o
   3   8   0     2916.95     3206.17    174.71 o
   4   8   0      389.56      680.39    250.49 o
   5   8   0     1260.88     1257.12    185.26 o
  -2   9   0      129.46      265.91    179.91 o
  -1   9   0       65.10       86.22    119.63 o
   0   9   0      554.36      647.83    160.90 o
   1   9   0      148.79      128.48    107.71 o
   2   9   0      422.25      565.54    134.14 o
   3   9   0       59.19      152.91    167.97 o
  -3  -9   1        2.47       82.67    141.07 o
  -2  -9   1     1936.39     2055.65    168.53 o
  -1  -9   1      150.06      238.26    107.81 o
   0  -9   1     2873.39     3179.02    159.31 o
   1  -9   1        5.50      133.50    119.68 o
   2  -9   1     2184.97     2268.79    191.80 o
  -5  -8   1      271.84      478.74    192.76 o
  -4  -8   1     3140.24     3303.60    306.38 o
  -3  -8   1      496.43     1285.99    632.51 o
  -2  -8   1     1314.71     1443.48    100.56 o
  -1  -8   1      389.18      420.87     91.74 o
   0  -8   1       83.65       54.45     89.15 o
   1  -8   1     2385.44     2150.83    116.39 o
   2  -8   1     2051.49     2049.97    118.53 o
   3  -8   1     1246.10     1224.94    134.24 o
   4  -8   1     2165.67     2330.56    204.15 o
  -6  -7   1       48.39      283.06    138.68 o
  -5  -7   1      485.75      763.23    126.49 o
  -4  -7   1      109.48      247.92    108.37 o
  -3  -7   1      637.37      682.40     98.39 o
  -2  -7   1     1395.83     1387.17     93.50 o
  -1  -7   1     1807.54     1739.42     88.94 o
   0  -7   1      286.85      186.41     87.64 o
   1  -7   1      227.60      238.65    104.65 o
   2  -7   1      159.71      194.60    102.10 o
   3  -7   1       18.81      118.65    131.58 o
   4  -7   1       74.02      218.87    119.34 o
   5  -7   1     1012.36     1082.64    208.42 o
  -7  -6   1      411.30      189.61    178.59 o
  -6  -6   1     1033.30     1151.85    130.01 o
  -5  -6   1      214.41      208.89    107.16 o
  -4  -6   1      146.52      168.13     94.25 o
  -3  -6   1     2600.00     2446.07     81.94 o
  -2  -6   1     1236.04     1228.70     79.91 o
  -1  -6   1     7012.71     6844.68    121.50 o
   0  -6   1     3120.14     3215.75     74.02 o
   1  -6   1       18.87       46.85     53.69 o
   2  -6   1     2126.28     2315.47    108.34 o
   3  -6   1     2808.57     2858.40    104.20 o
   4  -6   1       26.24      102.62     90.69 o
   5  -6   1     1072.92     1022.37    100.59 o
   6  -6   1      292.91      345.74    178.38 o
  -7  -5   1       42.32      354.03    166.92 o
  -6  -5   1      773.76      837.24    115.58 o
  -5  -5   1     2315.04     2413.25    109.95 o
  -4  -5   1      139.00      222.07     85.34 o
  -3  -5   1     9088.81     8924.07    124.05 o
  -2  -5   1     2431.19     2471.88     75.46 o
  -1  -5   1     2381.19     2233.87     63.17 o
   0  -5   1      843.92      830.08     36.81 o
   1  -5   1      112.71      142.12     42.68 o
   2  -5   1      108.95      167.75     44.69 o
   3  -5   1     6582.68     6367.53    157.10 o
   4  -5   1      608.54      683.45     87.30 o
   5  -5   1     2859.06     2831.55    116.89 o
   6  -5   1      903.18      931.01    107.09 o
  -8  -4   1      445.88      543.88    187.46 o
  -7  -4   1      595.72      752.94    160.77 o
  -6  -4   1     6213.23     5830.11    155.11 o
  -5  -4   1      215.03      260.22     84.71 o
  -4  -4   1     8485.25     8302.95    118.98 o
  -3  -4   1      507.39      505.44     44.59 o
  -2  -4   1     3839.87     3835.61     72.50 o
  -1  -4   1      214.42      206.75     41.52 o
   0  -4   1      169.97      155.38     27.61 o
   1  -4   1     3508.39     3567.96     72.60 o
   2  -4   1     8957.04     8685.97    111.60 o
   3  -4   1     2812.37     2887.12     72.23 o
   4  -4   1     6917.52     6671.50     94.68 o
   5  -4   1      114.68      210.60     72.98 o
   6  -4   1     2367.89     2413.50    104.47 o
   7  -4   1      382.24      477.92    107.95 o
  -8  -3   1     7142.98     7146.18    241.33 o
  -7  -3   1      351.24      469.07    150.17 o
  -6  -3   1     4339.22     4649.93    164.48 o
  -5  -3   1     1180.55     1153.26     83.69 o
  -4  -3   1      291.06      241.64     61.74 o
  -3  -3   1     1057.91     1149.39     73.25 o
  -2  -3   1    10022.43    10332.03    190.37 o
  -1  -3   1     1144.46     1192.59     31.71 o
   0  -3   1   103989.13   102758.12    571.77 o
   1  -3   1     1056.34     1065.31     25.42 o
   2  -3   1    28378.85    28346.57    104.56 o
   3  -3   1        0.48       11.30     47.13 o
   4  -3   1      327.06      357.07     66.69 o
   5  -3   1       35.46       46.84     78.10 o
   6  -3   1     2786.36     2894.57     94.17 o
   7  -3   1       23.58       29.65     90.86 o
  -8  -2   1      213.50      153.86    174.81 o
  -7  -2   1     1875.65     2112.73    156.17 o
  -6  -2   1     3614.21     3528.78    181.98 o
  -5  -2   1      145.31      278.75     69.26 o
  -4  -2   1     5453.34     5243.64    118.35 o
  -3  -2   1     1023.73     1037.50     97.71 o
  -2  -2   1    14917.28    14747.30    297.51 o
  -1  -2   1    11354.05    11944.22     74.90 o
   0  -2   1       90.38       89.05     12.80 o
   1  -2   1    29480.89    29405.32    196.54 o
   2  -2   1    23346.63    23506.56    124.21 o
   3  -2   1     6200.15     6264.59     68.71 o
   4  -2   1     7825.92     7541.93    167.61 o
   5  -2   1       16.61       69.74     68.49 o
   6  -2   1     2457.13     2417.26     85.38 o
   7  -2   1     1186.31     1167.76    109.18 o
   8  -2   1       65.54      128.60    151.82 o
  -8  -1   1       74.12       67.92    174.08 o
  -7  -1   1      765.27      707.86    148.29 o
  -6  -1   1      381.37      469.40    119.13 o
  -5  -1   1     8227.46     7797.83    159.34 o
  -4  -1   1      298.71      389.01     35.80 o
  -3  -1   1    10399.58    10044.92    101.47 o
  -2  -1   1    13091.89    14184.78     80.71 o
  -1  -1   1     2120.13     2132.88     32.20 o
   1  -1   1     1453.24     1566.91     31.13 o
   2  -1   1     9190.54     9646.79    102.86 o
   3  -1   1    14906.31    14897.15     80.27 o
   4  -1   1     1280.01     1391.20     42.98 o
   5  -1   1     9511.78     9161.34    136.76 o
   6  -1   1      838.54      922.76     76.28 o
   7  -1   1      229.69      346.16    140.62 o
   8  -1   1      844.62      875.07    176.85 o
  -8   0   1      120.56      916.40    183.35 o
  -7   0   1       64.46      114.67    140.77 o
  -6   0   1        2.02      124.16     71.22 o
  -5   0   1       27.25       45.82     43.93 o
  -4   0   1       91.30      163.09     38.52 o
  -3   0   1      407.68      405.17     37.18 o
  -2   0   1     3837.25     3982.11     48.48 o
   2   0   1      629.83      677.93     22.92 o
   3   0   1     1179.03     1175.99     32.62 o
   4   0   1       79.43       72.09     34.77 o
   5   0   1        1.53        9.33     40.76 o
   6   0   1       31.50       90.54     71.74 o
   7   0   1      108.71       55.16    141.06 o
   8   0   1       11.12      300.36    172.36 o
  -8   1   1       29.92       83.92    171.96 o
  -7   1   1      772.48      926.38    152.73 o
  -6   1   1      674.72      572.77     84.80 o
  -5   1   1     4551.03     4418.18     63.42 o
  -4   1   1     1592.98     1512.86     69.17 o
  -3   1   1     3560.65     3552.74     67.45 o
  -2   1   1     4703.90     4998.97     62.35 o
  -1   1   1      377.54      425.97     19.44 o
   1   1   1     1085.74     1134.04     37.08 o
   2   1   1      642.02      657.77     27.71 o
   3   1   1     2327.04     2294.75     47.09 o
   4   1   1     4429.11     4590.35     50.64 o
   5   1   1     3265.42     3044.44     79.07 o
   6   1   1       76.08      179.35    119.35 o
   7   1   1      388.39      302.06    138.27 o
   8   1   1      452.48      379.29    171.53 o
  -8   2   1      673.94      614.88    156.90 o
  -7   2   1        7.61       74.26    130.37 o
  -6   2   1     5009.54     4900.00    100.73 o
  -5   2   1      468.04      640.61     64.95 o
  -4   2   1    11790.62    11681.04    156.31 o
  -3   2   1     1480.68     1619.08     36.52 o
  -2   2   1    25786.95    25285.35    232.35 o
  -1   2   1     5182.56     5143.90     32.34 o
   0   2   1        2.17        7.54     15.53 o
   1   2   1    10902.83    11516.98    102.65 o
   2   2   1    13014.82    12579.08     88.31 o
   3   2   1       99.99      244.15     54.83 o
   4   2   1     7078.89     7222.85    129.59 o
   5   2   1        6.25      160.76     66.94 o
   6   2   1     5007.52     5028.76    159.85 o
   7   2   1      394.24      438.13    145.80 o
   8   2   1      288.50      262.83    170.76 o
  -7   3   1      656.17      631.76     93.79 o
  -6   3   1     1244.88     1311.71     82.48 o
  -5   3   1     3000.58     2923.07    101.21 o
  -4   3   1     1479.42     1337.07     39.05 o
  -3   3   1     2819.30     2679.88     90.53 o
  -2   3   1    35278.28    35738.93    248.07 o
  -1   3   1       13.09       38.43     22.78 o
   0   3   1    87390.26    87281.41    578.24 o
   1   3   1      183.26      205.66     26.70 o
   2   3   1    20560.15    20575.73    181.79 o
   3   3   1     1979.11     2135.07     66.58 o
   4   3   1      143.39      189.11     61.38 o
   5   3   1      291.88      377.17     75.38 o
   6   3   1     5514.42     5447.87    228.79 o
   7   3   1        6.12       58.62    143.97 o
   8   3   1     3902.40     4432.83    216.47 o
  -7   4   1      750.73      897.14    111.14 o
  -6   4   1     1555.83     1425.35     98.02 o
  -5   4   1       27.00       85.09     64.21 o
  -4   4   1     5968.40     5834.28     90.80 o
  -3   4   1     6150.12     6131.13     67.75 o
  -2   4   1     5600.43     5546.55     87.46 o
  -1   4   1    10126.94     9798.74    193.14 o
   0   4   1       44.04       41.28     23.79 o
   1   4   1    23880.54    24367.47    179.53 o
   2   4   1      912.05      907.92     40.55 o
   3   4   1     7684.00     7756.40    106.92 o
   4   4   1     2955.23     3033.55     92.45 o
   5   4   1     1308.98     1373.91     93.47 o
   6   4   1     2465.90     2490.90    111.03 o
   7   4   1     2236.52     2344.58    176.94 o
   8   4   1      142.48      140.02    180.22 o
  -6   5   1       54.41      170.78     96.18 o
  -5   5   1     5682.94     5702.11    121.15 o
  -4   5   1        8.32      139.57     78.02 o
  -3   5   1    11256.28    10767.28    182.50 o
  -2   5   1      455.06      530.27     33.78 o
  -1   5   1     1554.34     1407.77     53.35 o
   0   5   1      162.78      153.89     35.55 o
   1   5   1     2002.74     1953.78     84.21 o
   2   5   1        5.82       54.21     45.16 o
   3   5   1    12060.78    11886.29    169.46 o
   4   5   1     1052.77     1053.70     90.78 o
   5   5   1     3244.12     3131.91    115.42 o
   6   5   1        2.83      109.92    111.63 o
   7   5   1      352.56      406.06    164.29 o
  -6   6   1      126.72      167.04    178.70 o
  -5   6   1      345.33      361.39    118.19 o
  -4   6   1      142.94      119.24     77.75 o
  -3   6   1     2822.46     2847.81    138.44 o
  -2   6   1      626.25      680.97     58.48 o
  -1   6   1    11136.95    10730.78    110.02 o
   0   6   1      623.30      647.70     72.24 o
   1   6   1     1501.99     1623.83     70.05 o
   2   6   1      683.26      719.90     67.42 o
   3   6   1      189.01      160.96     62.29 o
   4   6   1        7.72       26.63     91.48 o
   5   6   1        3.11       93.62    107.09 o
   6   6   1       32.06      183.34    123.59 o
   7   6   1      229.47      330.09    181.09 o
  -5   7   1      101.33      135.33    175.88 o
  -4   7   1      111.33      134.56    158.12 o
  -3   7   1      246.12      316.62    108.51 o
  -2   7   1     1421.86     1406.75     97.81 o
  -1   7   1      502.46      499.89     69.97 o
   0   7   1     1510.51     1603.69     73.63 o
   1   7   1      696.26      715.74     72.23 o
   2   7   1       19.68       -9.69     84.76 o
   3   7   1       42.06       55.16     95.37 o
   4   7   1      466.38      493.59    110.25 o
   5   7   1       82.06      170.17    120.00 o
   6   7   1      365.02      488.15    139.88 o
  -4   8   1     1874.99     2155.36    211.60 o
  -3   8   1      184.76      440.45    170.41 o
  -2   8   1     1009.66     1108.72    127.03 o
  -1   8   1      267.74      180.78    100.77 o
   0   8   1       67.71      124.13     88.44 o
   1   8   1     1807.84     1768.84    100.51 o
   2   8   1     1783.59     1687.47    102.21 o
   3   8   1      929.54     1064.24    156.71 o
   4   8   1     2254.77     2188.07    176.08 o
   5   8   1      192.03      457.85    175.59 o
  -2   9   1     1244.03     1316.36    187.58 o
  -1   9   1      100.98      121.56    138.19 o
   0   9   1      823.31      848.18    136.22 o
   1   9   1        8.91        7.23    102.84 o
   2   9   1      358.80      539.45    141.79 o
   3   9   1      547.80      592.11    174.25 o
  -3  -9   2      322.13      267.65    143.86 o
  -2  -9   2      615.21      616.46    162.06 o
  -1  -9   2      284.82      368.80    133.15 o
   0  -9   2     1257.23     1280.32    169.02 o
   1  -9   2        8.91       31.60    137.72 o
   2  -9   2      624.99      792.59    187.45 o
  -5  -8   2      136.56      190.75    172.04 o
  -4  -8   2     1261.11     1727.74    371.44 o
  -3  -8   2     1244.71     1346.67    159.40 o
  -2  -8   2     3606.46     3393.09    128.89 o
  -1  -8   2      704.50      781.04    105.52 o
   0  -8   2      860.56      846.87     94.50 o
   1  -8   2      166.96      276.50    181.16 o
   2  -8   2        3.07      341.16    174.37 o
   3  -8   2      567.01      623.26    132.77 o
   4  -8   2      222.73      254.04    180.58 o
  -6  -7   2      930.11     1147.50    145.95 o
  -5  -7   2     1735.02     1742.78    133.15 o
  -4  -7   2     2839.78     2938.32    124.51 o
  -3  -7   2      534.71      515.54     97.86 o
  -2  -7   2     1395.66     1358.35     92.92 o
  -1  -7   2      578.26      614.91     97.70 o
   0  -7   2       36.63       80.58     88.51 o
   1  -7   2     6768.96     6378.91    150.17 o
   2  -7   2     2464.29     2516.36    125.43 o
   3  -7   2     3257.36     3270.78    168.45 o
   4  -7   2     2930.73     2852.75    178.31 o
   5  -7   2       70.06      166.98    179.17 o
  -7  -6   2      220.79      350.33    180.96 o
  -6  -6   2     1183.63     1474.17    131.98 o
  -5  -6   2      651.19      767.94    113.28 o
  -4  -6   2      303.03      308.78     93.75 o
  -3  -6   2     1484.48     1436.36     71.35 o
  -2  -6   2     6481.00     6533.97    109.17 o
  -1  -6   2     1408.20     1545.89     88.19 o
   0  -6   2    19294.44    19298.90    130.61 o
   1  -6   2     2001.27     1957.46     82.25 o
   2  -6   2    12087.39    11945.38    187.80 o
   3  -6   2      818.30      920.17     86.72 o
   4  -6   2     1294.07     1267.34    103.55 o
   5  -6   2      141.41      172.66    110.50 o
   6  -6   2      374.88      371.55    131.10 o
  -7  -5   2     2199.49     2397.01    188.81 o
  -6  -5   2      979.79     1053.28    115.24 o
  -5  -5   2      369.27      418.80     97.59 o
  -4  -5   2     2499.20     2502.49    101.03 o
  -3  -5   2     1310.27     1514.19    112.22 o
  -2  -5   2     3123.01     3238.02    108.76 o
  -1  -5   2     7296.40     7280.74    238.90 o
   0  -5   2       52.64       44.17     30.26 o
   1  -5   2     6238.67     5960.11     85.91 o
   2  -5   2     5693.96     5649.69     90.12 o
   3  -5   2      919.70      832.29    106.32 o
   4  -5   2     3730.82     3709.80    179.86 o
   5  -5   2       98.33      131.92     99.69 o
   6  -5   2     1207.75     1357.47    108.91 o
  -8  -4   2       74.30      274.15    192.79 o
  -7  -4   2      214.37      456.49    158.92 o
  -6  -4   2       15.05      207.67    103.66 o
  -5  -4   2     6199.96     6064.50    121.02 o
  -4  -4   2      524.12      669.36     78.96 o
  -3  -4   2     9362.45     8905.89    223.70 o
  -2  -4   2     1481.78     1454.76     70.02 o
  -1  -4   2     2746.10     2674.19     55.22 o
   0  -4   2     1155.37     1122.53     31.70 o
   1  -4   2     1847.14     1871.17     48.68 o
   2  -4   2     1127.58     1064.89     26.58 o
   3  -4   2     5117.63     4961.92     79.96 o
   4  -4   2      321.19      436.70     60.19 o
   5  -4   2     8126.03     7951.61    116.42 o
   6  -4   2       58.02      154.44    107.64 o
   7  -4   2     1886.64     1868.44    119.46 o
  -8  -3   2       26.53      625.87    293.70 o
  -7  -3   2      354.12      360.89    152.91 o
  -6  -3   2      101.86      225.69    125.15 o
  -5  -3   2       14.94       72.71     76.63 o
  -4  -3   2     1346.04     1475.21     73.40 o
  -3  -3   2     1388.91     1443.94     78.34 o
  -2  -3   2     1913.33     1792.83     52.95 o
  -1  -3   2     4066.43     4345.83     47.01 o
   0  -3   2     1266.89     1197.19     41.86 o
   1  -3   2       28.62       38.47     22.80 o
   2  -3   2      377.96      386.45     19.08 o
   3  -3   2     1497.32     1581.31     60.45 o
   4  -3   2      175.43      194.60     54.58 o
   5  -3   2      154.88      244.51     83.00 o
   6  -3   2      300.19      377.62     90.36 o
   7  -3   2      482.25      481.67     92.11 o
  -8  -2   2      258.03      335.52    174.11 o
  -7  -2   2      292.93      414.14    149.37 o
  -6  -2   2      439.71      553.01    124.43 o
  -5  -2   2     2400.51     2271.28     93.99 o
  -4  -2   2      645.92      587.25     71.60 o
  -3  -2   2     4651.54     4552.03    125.26 o
  -2  -2   2      943.78     1085.12     52.62 o
  -1  -2   2     1484.78     1480.94     36.36 o
   0  -2   2      645.53      681.29     24.76 o
   1  -2   2      244.13      222.03     15.39 o
   2  -2   2     2664.47     2718.00     32.36 o
   3  -2   2      736.74      747.42     38.35 o
   4  -2   2      433.50      404.71     25.79 o
   5  -2   2      387.05      421.98     72.81 o
   6  -2   2      637.46      657.47     89.38 o
   7  -2   2       93.69      151.04     84.92 o
   8  -2   2       12.42       66.55    149.36 o
  -8  -1   2      257.90      203.74    169.62 o
  -7  -1   2       16.54       66.64    141.50 o
  -6  -1   2     3388.67     3565.97    144.47 o
  -5  -1   2      289.51      427.17     42.37 o
  -4  -1   2     4709.98     4392.11     71.67 o
  -3  -1   2     4423.69     4417.34    137.39 o
  -2  -1   2     8784.46     8920.14     69.23 o
  -1  -1   2       62.07      106.21     23.12 o
   1  -1   2     3749.06     3726.90     37.82 o
   2  -1   2     7454.10     6910.92     99.08 o
   3  -1   2     2347.25     2340.53     64.71 o
   4  -1   2     6794.38     6273.62     94.55 o
   5  -1   2      810.80      871.51     77.71 o
   6  -1   2     5026.24     4825.27     96.76 o
   7  -1   2        5.74      138.20    135.16 o
   8  -1   2      202.19      131.15    165.59 o
  -8   0   2     8378.66     7909.66    404.08 o
  -7   0   2      789.99      692.26    146.97 o
  -6   0   2     1804.88     1960.49     85.82 o
  -5   0   2     5686.48     5599.23     73.32 o
  -4   0   2    24597.75    24131.38    154.87 o
  -3   0   2     6779.70     6539.47     63.26 o
  -2   0   2   134711.92   137853.30   1896.77 o
   2   0   2     8292.59     8782.42    101.93 o
   3   0   2     5370.90     5439.87     66.50 o
   4   0   2        9.87       34.28     32.50 o
   5   0   2     3020.44     2996.53    115.65 o
   6   0   2      526.47      615.79     74.18 o
   7   0   2      387.28      249.52    140.09 o
   8   0   2     1754.25     2091.16    187.44 o
  -8   1   2        3.84      117.04    168.31 o
  -7   1   2     5370.68     5194.22    186.05 o
  -6   1   2      871.94      916.83    100.87 o
  -5   1   2       50.69      114.27     45.40 o
  -4   1   2     3065.76     3037.67     63.86 o
  -3   1   2    28118.40    27574.51    353.18 o
  -2   1   2     9987.61    10134.43     69.18 o
  -1   1   2    11122.46    11490.90    133.18 o
   1   1   2     2209.61     2367.49     28.14 o
   2   1   2     7575.31     7934.90    100.76 o
   3   1   2     4960.89     4927.22     71.41 o
   4   1   2     4670.57     4477.74    210.26 o
   5   1   2     1890.66     1859.66     42.94 o
   6   1   2     3508.64     3477.14    142.44 o
   7   1   2     2113.32     2352.12    156.48 o
   8   1   2      231.67      271.93    173.54 o
  -8   2   2      124.33      123.19    153.12 o
  -7   2   2     2257.61     2327.32    167.27 o
  -6   2   2        0.65       64.37     73.10 o
  -5   2   2    14993.82    15058.83    134.71 o
  -4   2   2      309.06      371.48     48.14 o
  -3   2   2    27728.03    27497.09    162.12 o
  -2   2   2      465.97      595.36     27.13 o
  -1   2   2     6007.30     5958.91     45.51 o
   0   2   2     7679.91     7988.25     35.41 o
   1   2   2     4457.60     4574.86     61.15 o
   2   2   2      213.63      220.62     24.70 o
   3   2   2    36556.12    36621.24    265.44 o
   4   2   2     2031.05     2143.75    110.03 o
   5   2   2    13665.10    13382.54    182.15 o
   6   2   2       63.74      196.00    117.34 o
   7   2   2     1329.35     1365.87    154.70 o
   8   2   2      202.26      209.07    172.86 o
  -7   3   2       97.89      130.25     99.80 o
  -6   3   2     1035.82     1082.18     90.40 o
  -5   3   2      142.09      318.06     70.61 o
  -4   3   2      748.87      747.78     40.50 o
  -3   3   2       74.89      111.27     32.24 o
  -2   3   2        9.36       62.64     26.95 o
  -1   3   2     3619.74     3734.58     44.11 o
   0   3   2      335.98      351.99     23.87 o
   1   3   2     7903.28     8235.85     61.94 o
   2   3   2     1533.05     1421.51     35.88 o
   3   3   2     1310.83     1426.93     67.68 o
   4   3   2       24.20       38.24     60.57 o
   5   3   2       67.32      141.35     74.51 o
   6   3   2      160.46      206.74    125.58 o
   7   3   2      263.43      354.73    149.68 o
   8   3   2       10.68      423.54    271.58 o
  -7   4   2      131.79      228.57    106.88 o
  -6   4   2        7.73       57.20     88.03 o
  -5   4   2      444.44      471.52     66.55 o
  -4   4   2      270.05      309.00     60.20 o
  -3   4   2      151.31      220.51     37.66 o
  -2   4   2        9.02       37.96     36.34 o
  -1   4   2     1021.43      990.64     42.34 o
   0   4   2      628.70      647.40     26.34 o
   1   4   2      565.71      573.57     34.46 o
   2   4   2       65.35       80.44     35.54 o
   3   4   2      241.49      286.74     42.37 o
   4   4   2     1770.67     1884.60     85.52 o
   5   4   2      163.33      170.43     84.18 o
   6   4   2      694.42      659.56    133.82 o
   7   4   2       68.39      294.08    159.33 o
   8   4   2       23.74       66.88    182.31 o
  -6   5   2     1141.90     1156.98    104.68 o
  -5   5   2     1671.53     2009.67     94.62 o
  -4   5   2     2974.02     3066.14     92.33 o
  -3   5   2      216.86      320.10     74.46 o
  -2   5   2     2109.57     2164.89     42.71 o
  -1   5   2      491.27      510.42     33.30 o
   0   5   2      665.04      619.44     35.75 o
   1   5   2     4954.40     4950.07     85.12 o
   2   5   2     4774.05     4797.87     67.84 o
   3   5   2      790.80      854.45     52.45 o
   4   5   2     5035.58     5134.77    114.97 o
   5   5   2        5.04      135.96     97.15 o
   6   5   2     3164.30     3099.75    128.16 o
   7   5   2       24.01       48.71    166.08 o
  -6   6   2      279.50      324.20    176.64 o
  -5   6   2     2868.57     2926.79    181.26 o
  -4   6   2      754.74      705.82     83.30 o
  -3   6   2     4521.93     4560.47    125.36 o
  -2   6   2     8407.91     7987.42    186.69 o
  -1   6   2      371.53      401.37     53.70 o
   0   6   2    11429.95    11578.89    142.59 o
   1   6   2      165.33      191.78     61.25 o
   2   6   2     3492.73     3499.45     83.40 o
   3   6   2     3928.27     3816.46    102.77 o
   4   6   2       16.96       44.35     94.17 o
   5   6   2     2039.40     2158.63    121.88 o
   6   6   2     1079.76     1116.84    129.33 o
   7   6   2      827.26      735.36    186.48 o
  -5   7   2      769.22      742.44    183.52 o
  -4   7   2        9.52        2.09    148.32 o
  -3   7   2      161.91      242.09    107.31 o
  -2   7   2       94.19      185.96     98.53 o
  -1   7   2    10094.58    10073.12    124.75 o
   0   7   2       55.17       65.16     58.54 o
   1   7   2    17168.32    16466.01    161.67 o
   2   7   2       36.39       56.30     74.71 o
   3   7   2     3230.81     3094.47    115.51 o
   4   7   2      508.52      495.40    109.82 o
   5   7   2     1102.14     1106.61    129.92 o
   6   7   2      438.41      388.23    139.91 o
  -4   8   2       18.42      143.88    182.42 o
  -3   8   2     3787.54     3721.15    203.86 o
  -2   8   2      508.59      527.59    118.94 o
  -1   8   2      953.55      958.46    103.50 o
   0   8   2     1368.58     1345.65     99.19 o
   1   8   2      590.30      568.29    103.54 o
   2   8   2        8.68       64.99     90.84 o
   3   8   2     3895.05     4154.85    325.68 o
   4   8   2      252.93      653.69    402.16 o
   5   8   2     2355.63     2458.69    191.21 o
  -2   9   2       89.20      143.51    182.84 o
  -1   9   2        2.47       -8.65    156.06 o
   0   9   2      219.52      281.43    134.92 o
   1   9   2       74.45       72.18    105.21 o
   2   9   2      930.48     1042.69    138.28 o
   3   9   2       34.32      409.03    354.35 o
  -3  -9   3      312.36      337.98    141.97 o
  -2  -9   3     1665.67     1963.73    224.13 o
  -1  -9   3      385.56      511.63    134.33 o
   0  -9   3     3597.14     3703.83    163.29 o
   1  -9   3      231.96      288.13    138.84 o
   2  -9   3     3720.18     3704.64    150.19 o
  -5  -8   3      225.24      304.87    177.70 o
  -4  -8   3     1393.32     1362.88    171.56 o
  -3  -8   3      647.31      747.10    222.33 o
  -2  -8   3      760.60      760.51    107.04 o
  -1  -8   3     5819.69     5791.10    126.36 o
   0  -8   3       45.60       63.18    104.71 o
   1  -8   3     5543.38     5610.53    209.16 o
   2  -8   3     1448.68     1440.26    135.21 o
   3  -8   3      673.32      882.87    164.57 o
   4  -8   3     1433.59     1291.83    187.66 o
  -6  -7   3       11.14      217.82    138.55 o
  -5  -7   3     2331.38     2629.95    138.97 o
  -4  -7   3       30.33      229.72    142.05 o
  -3  -7   3     4510.19     4568.01    149.06 o
  -2  -7   3     1040.67     1042.04     89.93 o
  -1  -7   3     3246.36     3145.99    140.45 o
   0  -7   3      884.02      864.74     95.52 o
   1  -7   3      298.19      339.16    129.58 o
   2  -7   3      635.55      790.80    110.01 o
   3  -7   3     1629.22     1486.43    145.24 o
   4  -7   3     1483.11     1751.11    163.98 o
   5  -7   3     2662.82     2537.43    194.37 o
  -7  -6   3      901.04      946.42    190.76 o
  -6  -6   3       24.01      140.70    124.31 o
  -5  -6   3     2907.11     2968.32    127.97 o
  -4  -6   3     1271.57     1316.62    100.97 o
  -3  -6   3       36.15       80.94     62.89 o
  -2  -6   3     3885.98     3763.35     95.71 o
  -1  -6   3    14446.66    14670.13    183.74 o
   0  -6   3     2004.38     1980.86     74.16 o
   1  -6   3     4745.60     4869.03    122.41 o
   2  -6   3       12.50      138.43     89.03 o
   3  -6   3      136.69      244.62     75.64 o
   4  -6   3      545.16      705.45     99.03 o
   5  -6   3     1025.84      962.90    115.36 o
   6  -6   3      529.88      640.36    113.28 o
  -7  -5   3       27.02      263.95    166.85 o
  -6  -5   3        1.14       33.30    110.10 o
  -5  -5   3     1139.11     1130.80    105.06 o
  -4  -5   3     1938.45     1940.56     95.99 o
  -3  -5   3     2719.96     2546.05    130.91 o
  -2  -5   3      979.46      953.61     65.76 o
  -1  -5   3     1087.91      935.36     69.86 o
   0  -5   3       69.96       72.75     50.08 o
   1  -5   3      475.85      543.84     60.61 o
   2  -5   3      233.44      337.53     79.17 o
   3  -5   3     1122.28     1155.21     70.71 o
   4  -5   3      273.68      342.20     86.67 o
   5  -5   3      535.38      620.28    100.33 o
   6  -5   3      295.47      400.32    115.45 o
  -8  -4   3      452.43      445.21    190.69 o
  -7  -4   3       41.43       96.07    154.57 o
  -6  -4   3     4505.27     4287.33    126.98 o
  -5  -4   3      547.87      790.26     93.32 o
  -4  -4   3     7337.42     7348.36    161.26 o
  -3  -4   3      139.32      184.09     42.76 o
  -2  -4   3     4216.54     4324.08     90.09 o
  -1  -4   3      146.22      153.27     37.71 o
   0  -4   3        0.89       11.51     26.02 o
   1  -4   3      200.61      272.85     50.76 o
   2  -4   3     1630.15     1492.21     48.71 o
   3  -4   3     2512.28     2510.81     60.32 o
   4  -4   3     3514.66     3416.89     79.10 o
   5  -4   3       44.01      220.40     75.55 o
   6  -4   3     2685.62     2637.05    128.28 o
   7  -4   3      205.09      315.61    108.40 o
  -8  -3   3     1463.92     1536.01    197.18 o
  -7  -3   3      731.54      771.33    148.16 o
  -6  -3   3     1150.49     1198.81     96.08 o
  -5  -3   3     5822.57     5636.00    110.59 o
  -4  -3   3       59.99      138.65     65.18 o
  -3  -3   3    10271.75     9456.24    443.37 o
  -2  -3   3    19346.94    20337.01    147.61 o
  -1  -3   3     2669.17     2768.00     46.23 o
   0  -3   3    60488.66    60662.95    274.79 o
   1  -3   3     2927.47     2937.18     41.39 o
   2  -3   3    13648.88    13775.36    104.78 o
   3  -3   3     2770.01     2718.66     67.15 o
   4  -3   3      443.57      429.64     57.58 o
   5  -3   3     2138.76     2239.50     82.49 o
   6  -3   3     2924.43     2861.20     93.82 o
   7  -3   3      277.17      332.58     88.01 o
  -8  -2   3       80.11      162.54    177.11 o
  -7  -2   3     3769.88     4060.97    180.87 o
  -6  -2   3      952.34      905.50    127.88 o
  -5  -2   3      265.92      333.15     68.79 o
  -4  -2   3     2037.61     1939.73     81.74 o
  -3  -2   3    25232.36    26003.28    340.68 o
  -2  -2   3     7146.83     7488.88     54.71 o
  -1  -2   3    78347.62    80801.13    590.69 o
   0  -2   3        3.90       38.85     23.33 o
   1  -2   3    25565.44    24909.49    105.37 o
   2  -2   3     3329.57     3282.11     42.40 o
   3  -2   3     6714.37     6749.68     87.03 o
   4  -2   3     1081.02     1003.38     60.61 o
   5  -2   3      291.32      331.46     66.90 o
   6  -2   3      871.46      868.21     90.07 o
   7  -2   3     2067.71     2248.39     97.71 o
   8  -2   3        7.70      135.84    183.82 o
  -8  -1   3      408.36      495.91    179.67 o
  -7  -1   3     1170.97     1187.03    151.13 o
  -6  -1   3      295.27      243.09     75.62 o
  -5  -1   3    17026.90    15919.72    206.19 o
  -4  -1   3       62.16      103.92     33.29 o
  -3  -1   3    26178.35    26302.18    341.42 o
  -2  -1   3     1293.92     1244.61     39.70 o
  -1  -1   3     2259.92     2331.99     35.23 o
   1  -1   3     2055.52     2161.76     27.19 o
   2  -1   3    19465.64    19690.57    126.84 o
   3  -1   3    14344.20    14261.06     75.51 o
   4  -1   3     1530.58     1604.27     44.93 o
   5  -1   3    11988.55    11803.73    140.66 o
   6  -1   3      151.01      347.10     92.45 o
   7  -1   3     1298.55     1505.28    147.74 o
   8  -1   3       19.61      104.65    170.33 o
  -8   0   3      256.85      827.77    181.22 o
  -7   0   3      311.54      370.02    142.59 o
  -6   0   3      227.78      218.29     75.05 o
  -5   0   3       91.65      261.78     48.54 o
  -4   0   3     1147.19     1179.32     48.50 o
  -3   0   3     1415.04     1465.87     42.23 o
  -2   0   3     2295.56     2252.44     49.01 o
   1   0   3     8482.47     9149.99     83.56 o
   2   0   3     5600.43     5405.00     39.59 o
   3   0   3     2480.94     2650.73     65.61 o
   4   0   3     1822.57     1861.65     66.28 o
   5   0   3       49.02      190.81     90.47 o
   6   0   3      204.50      249.01     70.62 o
   7   0   3      819.95      695.01    142.89 o
   8   0   3      217.08      375.79    242.66 o
  -8   1   3       70.88      176.92    172.33 o
  -7   1   3      162.14      308.98    148.90 o
  -6   1   3     1687.09     1471.60     89.28 o
  -5   1   3      302.08      349.91     52.69 o
  -4   1   3     5644.88     5835.83    100.10 o
  -3   1   3      814.59      823.86     45.54 o
  -2   1   3     1933.09     1938.50     39.82 o
  -1   1   3      624.26      680.81     23.20 o
   1   1   3      693.35      731.94     19.54 o
   2   1   3     1967.26     1928.42     27.41 o
   3   1   3       16.64       27.28     22.22 o
   4   1   3      435.24      452.27     33.85 o
   5   1   3      447.79      445.78     30.11 o
   6   1   3      258.26      263.55    110.95 o
   7   1   3        4.04      202.97    140.16 o
   8   1   3        2.62       32.02    168.12 o
  -8   2   3      674.85      700.64    160.36 o
  -7   2   3      501.45      544.51    136.11 o
  -6   2   3     2412.53     2282.57     86.21 o
  -5   2   3      920.77     1244.41     69.13 o
  -4   2   3     3675.40     3601.23     70.37 o
  -3   2   3      861.24     1041.67     43.71 o
  -2   2   3     5771.71     5695.37     61.72 o
  -1   2   3     2135.38     2118.12     47.20 o
   0   2   3      556.14      567.63     30.04 o
   1   2   3     3154.13     3292.82     39.00 o
   2   2   3     8698.15     8642.19    100.76 o
   3   2   3     1551.31     1685.66     74.73 o
   4   2   3     5516.51     5406.83    185.76 o
   5   2   3        9.08      157.39     64.99 o
   6   2   3     2871.52     2848.57    140.46 o
   7   2   3      112.31      269.71    140.86 o
   8   2   3      211.56      367.36    169.70 o
  -7   3   3      740.12      789.27    102.42 o
  -6   3   3      343.80      459.46     82.10 o
  -5   3   3     5159.18     5214.44     99.97 o
  -4   3   3      172.94      216.62     40.46 o
  -3   3   3     5355.04     5293.26     60.45 o
  -2   3   3     2375.97     2390.60     47.44 o
  -1   3   3      166.56      148.57     24.84 o
   0   3   3    14502.93    14095.46     58.84 o
   1   3   3      118.52      136.63     25.56 o
   2   3   3      323.81      395.23     31.67 o
   3   3   3    11077.80    10958.87    199.03 o
   4   3   3        4.81       19.48     60.78 o
   5   3   3     4406.44     4393.85     98.93 o
   6   3   3      118.43      187.94    126.46 o
   7   3   3      706.38      928.13    149.67 o
   8   3   3      561.16      690.65    182.25 o
  -7   4   3     3115.68     3038.19    124.02 o
  -6   4   3      170.03      207.74     89.78 o
  -5   4   3      371.85      434.66     65.62 o
  -4   4   3       29.88       92.60     54.03 o
  -3   4   3     4377.34     4362.09     60.97 o
  -2   4   3      141.05      164.83     37.01 o
  -1   4   3    19887.21    19112.39    104.89 o
   0   4   3       82.21      106.14     22.35 o
   1   4   3    18628.91    18264.13    118.42 o
   2   4   3        3.85       20.20     36.47 o
   3   4   3     3536.05     3476.34     60.86 o
   4   4   3       59.23       83.58     72.03 o
   5   4   3      350.80      390.91     86.37 o
   6   4   3      110.09      128.27    130.90 o
   7   4   3     1411.18     1780.75    166.63 o
   8   4   3        2.21      105.59    181.50 o
  -6   5   3      375.98      400.59    116.23 o
  -5   5   3     3153.19     3304.53    105.13 o
  -4   5   3       72.36      128.39     68.23 o
  -3   5   3     6050.17     5945.65     72.66 o
  -2   5   3     2683.91     2654.71     61.39 o
  -1   5   3      848.37      790.48     36.79 o
   0   5   3     6594.38     6437.17    129.21 o
   1   5   3     1276.08     1225.60     48.16 o
   2   5   3       33.54       58.93     45.99 o
   3   5   3     9897.09     9806.21     94.79 o
   4   5   3      976.02      969.49     89.27 o
   5   5   3     3763.90     3896.52    119.15 o
   6   5   3      870.77      963.42    116.45 o
   7   5   3      799.98      847.22    171.33 o
  -6   6   3      536.08      520.67    175.92 o
  -5   6   3      180.42      212.68    153.45 o
  -4   6   3      922.83     1063.31    109.65 o
  -3   6   3      203.04      326.26     88.23 o
  -2   6   3      396.69      475.41     54.85 o
  -1   6   3     1094.10     1034.49     52.42 o
   0   6   3      280.83      275.51     59.30 o
   1   6   3     1041.64     1083.08     68.20 o
   2   6   3     1676.25     1600.23     74.39 o
   3   6   3     2907.05     2803.97     73.37 o
   4   6   3     1571.03     1544.41    105.54 o
   5   6   3     1516.71     1734.34    127.76 o
   6   6   3      649.59      797.12    127.99 o
   7   6   3      233.42      422.99    202.75 o
  -5   7   3      342.75      322.41    181.56 o
  -4   7   3       31.34      143.79    153.64 o
  -3   7   3      124.94      237.96    107.16 o
  -2   7   3      239.01      254.91     96.02 o
  -1   7   3      719.33      781.55     74.31 o
   0   7   3      815.08      816.88     74.22 o
   1   7   3      858.96      808.12     73.96 o
   2   7   3      566.26      480.14     76.93 o
   3   7   3      142.48      168.48     97.75 o
   4   7   3      202.35      200.49    107.12 o
   5   7   3       71.80      225.02    123.69 o
   6   7   3        9.85      118.44    137.43 o
  -4   8   3      457.97      398.04    183.58 o
  -3   8   3      331.74      452.85    161.07 o
  -2   8   3       12.34       79.63    152.22 o
  -1   8   3     1681.84     1701.10    110.30 o
   0   8   3      854.16      916.77     89.80 o
   1   8   3     2549.59     2560.39     95.08 o
   2   8   3     1780.60     1786.57    116.61 o
   3   8   3     2223.41     3190.91    845.66 o
   4   8   3      701.82      844.24    164.44 o
   5   8   3      199.37     1469.50    887.21 o
  -2   9   3      707.43      647.00    178.49 o
  -1   9   3       39.51       89.90    159.49 o
   0   9   3      138.17      131.42    106.73 o
   1   9   3      308.43      262.90    104.27 o
   2   9   3       75.95      164.53    158.25 o
   3   9   3     1642.97     1694.71    186.23 o
  -3  -9   4      213.32      294.64    145.79 o
  -2  -9   4     1047.50     1037.37    172.33 o
  -1  -9   4     1023.95     1044.61    135.25 o
   0  -9   4     1080.07      985.81    174.97 o
   1  -9   4      323.73      427.31    141.26 o
   2  -9   4      273.64      407.28    147.11 o
  -5  -8   4       11.07      195.99    172.34 o
  -4  -8   4      351.67      517.50    213.25 o
  -3  -8   4      730.73     1075.44    189.91 o
  -2  -8   4      623.13      682.47     97.07 o
  -1  -8   4      910.48      912.41    137.05 o
   0  -8   4       19.66       62.62    105.84 o
   1  -8   4     1041.45     1236.55    164.07 o
   2  -8   4       59.49      164.36    125.94 o
   3  -8   4        5.68       83.21    156.08 o
   4  -8   4      295.16      481.70    276.26 o
  -6  -7   4     1303.27     1468.14    148.21 o
  -5  -7   4      597.24     2169.50    379.21 o
  -4  -7   4     4271.65     4407.62    133.69 o
  -3  -7   4      250.58      386.27    114.99 o
  -2  -7   4     1720.70     1845.86    127.74 o
  -1  -7   4       38.13       84.64     90.83 o
   0  -7   4       75.27      103.74     88.82 o
   1  -7   4      307.39      368.53     79.33 o
   2  -7   4      854.85     1104.29    141.79 o
   3  -7   4       11.71      250.37    113.88 o
   4  -7   4     1537.84     1678.33    162.79 o
   5  -7   4       64.02      199.53    173.40 o
  -7  -6   4     1275.23     1305.34    193.43 o
  -6  -6   4      886.33     1087.99    131.29 o
  -5  -6   4     5480.19     6017.18    176.24 o
  -4  -6   4        8.39      130.45     93.87 o
  -3  -6   4     6658.98     6468.73    104.94 o
  -2  -6   4     4402.42     4445.28     98.48 o
  -1  -6   4     1560.07     1563.71     88.53 o
   0  -6   4    11474.50    11402.17    109.05 o
   1  -6   4     2962.07     2955.11    111.08 o
   2  -6   4     4271.79     4326.54    122.31 o
   3  -6   4     1976.26     1944.92     87.62 o
   4  -6   4      291.92      364.35     96.67 o
   5  -6   4     1301.72     1403.72    123.20 o
   6  -6   4     1053.05      966.90    132.38 o
  -7  -5   4     1604.46     1906.18    184.11 o
  -6  -5   4       44.91       35.50    110.88 o
  -5  -5   4      130.26      149.11     96.06 o
  -4  -5   4      205.33      298.84     84.28 o
  -3  -5   4     1802.26     1870.05    108.21 o
  -2  -5   4      977.38      948.10     66.65 o
  -1  -5   4    17285.94    17058.32    149.95 o
   0  -5   4       70.84       50.72     45.56 o
   1  -5   4    11090.99    10372.66    149.60 o
   2  -5   4     1493.78     1481.83     83.11 o
   3  -5   4     1945.56     2055.14     76.32 o
   4  -5   4      869.82      864.02     92.06 o
   5  -5   4      320.19      266.40    101.40 o
   6  -5   4      492.72      530.75    119.91 o
  -8  -4   4      749.75     1065.41    195.29 o
  -7  -4   4     1689.87     1609.73    171.31 o
  -6  -4   4     1581.54     1684.63    110.44 o
  -5  -4   4    14073.34    13719.28    191.15 o
  -4  -4   4     1250.41     1352.45     84.79 o
  -3  -4   4    17203.20    17781.88    345.80 o
  -2  -4   4     2083.50     2192.59     75.41 o
  -1  -4   4     2848.46     2808.49     51.49 o
   0  -4   4     4089.40     4144.73     62.25 o
   1  -4   4     2201.74     2141.50     67.39 o
   2  -4   4     3733.72     3644.76     61.01 o
   3  -4   4     6386.85     6272.50    111.40 o
   4  -4   4       74.33      125.06     59.37 o
   5  -4   4     9086.55     8780.23    154.91 o
   6  -4   4        0.55       75.52    106.10 o
   7  -4   4     1379.64     1304.84    114.65 o
  -8  -3   4      269.12      413.96    184.50 o
  -7  -3   4      204.46      276.68    154.42 o
  -6  -3   4     1132.27     1180.05     96.18 o
  -5  -3   4       54.99      183.95     77.95 o
  -4  -3   4     3715.16     3563.69    113.13 o
  -3  -3   4     1358.59     1301.24    144.43 o
  -2  -3   4     5939.25     5809.28     88.75 o
  -1  -3   4     1013.05     1076.90     38.10 o
   0  -3   4      882.61      824.62     26.48 o
   1  -3   4      445.52      508.83     30.95 o
   2  -3   4     2867.90     2864.14     40.76 o
   3  -3   4      641.48      627.12     44.46 o
   4  -3   4     2431.29     2430.56     70.76 o
   5  -3   4     2978.23     2984.40     82.39 o
   6  -3   4      337.23      432.78     79.73 o
   7  -3   4     2328.99     2303.28    100.10 o
  -8  -2   4       13.45       66.84    175.29 o
  -7  -2   4       22.87      406.59    151.85 o
  -6  -2   4       33.43       46.15    121.12 o
  -5  -2   4      322.29      310.97     70.83 o
  -4  -2   4      172.45      209.83     67.87 o
  -3  -2   4      422.05      510.38     63.59 o
  -2  -2   4       37.00       43.39     26.38 o
  -1  -2   4       21.80       32.42     22.88 o
   0  -2   4     5108.07     5243.13     46.33 o
   1  -2   4      964.94      949.13     24.54 o
   2  -2   4     4024.88     4018.51     60.06 o
   3  -2   4        1.70       43.46     40.41 o
   4  -2   4      611.94      594.55     59.07 o
   5  -2   4        1.39       50.01     68.25 o
   6  -2   4       11.95       50.64     85.13 o
   7  -2   4        8.01      167.01     85.28 o
   8  -2   4       55.51       71.00    174.62 o
  -8  -1   4       41.44       85.08    173.25 o
  -7  -1   4      258.23      292.29    139.14 o
  -6  -1   4      838.26      859.64     81.46 o
  -5  -1   4       66.52      395.25     66.63 o
  -4  -1   4     1073.05     1012.17     44.47 o
  -3  -1   4     2222.03     2206.10     64.63 o
  -2  -1   4     1926.46     1823.96     38.59 o
  -1  -1   4     2218.35     2147.37     44.87 o
   0  -1   4      104.89      101.60     18.68 o
   1  -1   4     8093.02     8660.40     43.69 o
   2  -1   4     3610.42     3410.07     35.70 o
   3  -1   4     1789.79     1779.69     54.36 o
   4  -1   4     6015.44     5934.00     88.01 o
   5  -1   4      306.77      601.35     81.34 o
   6  -1   4     2944.16     2922.03    112.64 o
   7  -1   4       22.14      268.54    138.98 o
   8  -1   4       80.16      280.91    173.08 o
  -8   0   4      204.33      277.75    175.23 o
  -7   0   4     1281.46     1424.20    149.33 o
  -6   0   4      913.64      786.79     62.87 o
  -5   0   4    11455.18    10685.01    164.58 o
  -4   0   4     1609.83     1629.99     52.90 o
  -3   0   4    14253.36    13613.49    192.96 o
  -2   0   4    64425.36    65358.33    779.47 o
  -1   0   4     1187.04     1201.34     33.18 o
   1   0   4     1769.14     1774.39     21.75 o
   2   0   4    18390.11    19520.62     95.30 o
   3   0   4    16993.93    17049.75    166.38 o
   4   0   4     3055.98     3081.85     76.63 o
   5   0   4     7254.27     7149.95    116.62 o
   6   0   4      696.90      834.01    121.44 o
   7   0   4      557.47      507.44    140.66 o
   8   0   4      927.38     1244.52    179.11 o
  -8   1   4       59.63       82.39    175.33 o
  -7   1   4     2099.18     2465.80    166.25 o
  -6   1   4       27.03       27.20     81.00 o
  -5   1   4       75.18      126.96     52.50 o
  -4   1   4      258.75      355.18     49.55 o
  -3   1   4     1511.93     1362.96     45.29 o
  -2   1   4       25.39       58.63     29.88 o
  -1   1   4      752.00      818.20     23.04 o
   0   1   4        0.94       88.09     18.04 o
   1   1   4    10510.08    10875.92     70.24 o
   2   1   4     1048.73     1085.43     25.00 o
   3   1   4     5892.47     6096.48     61.63 o
   4   1   4      714.45      672.63     35.54 o
   5   1   4      303.40      346.11     33.06 o
   6   1   4      296.54      223.65    111.15 o
   7   1   4     4101.66     4362.75    172.81 o
   8   1   4       32.69       46.27    165.91 o
  -8   2   4      844.57      919.54    169.42 o
  -7   2   4     1780.17     1575.75    145.59 o
  -6   2   4      726.97      804.27     74.95 o
  -5   2   4    11831.16    11527.33    263.42 o
  -4   2   4      422.53      482.78     45.80 o
  -3   2   4    15697.52    15374.34    119.13 o
  -2   2   4     9385.54     9482.24     89.63 o
  -1   2   4      991.98     1002.81     24.06 o
   0   2   4    34896.59    36054.85    152.70 o
   1   2   4      721.05      735.84     39.67 o
   2   2   4     7313.51     7141.63     78.95 o
   3   2   4    18480.23    18282.40    162.89 o
   4   2   4       89.65      174.85     61.60 o
   5   2   4     9898.56     9547.99    152.87 o
   6   2   4      387.93      354.35    116.35 o
   7   2   4     1829.01     1976.78    163.06 o
   8   2   4     1881.29     1816.92    184.90 o
  -7   3   4      175.66      223.46    116.58 o
  -6   3   4     1406.23     1512.31     91.90 o
  -5   3   4     1181.86     1318.11     78.03 o
  -4   3   4     4972.72     5061.00     66.44 o
  -3   3   4       53.22      130.82     35.47 o
  -2   3   4     4261.06     4212.74     53.34 o
  -1   3   4       21.84       20.63     24.93 o
   0   3   4       43.88       41.10     14.60 o
   1   3   4     1461.65     1708.36     44.49 o
   2   3   4     1862.84     1617.42     53.37 o
   3   3   4      174.70      221.39     36.56 o
   4   3   4     1424.11     1441.60     61.03 o
   5   3   4      515.89      633.94     77.32 o
   6   3   4     1163.21     1178.21    131.22 o
   7   3   4       14.03      126.74    143.92 o
   8   3   4      262.85      392.11    175.86 o
  -7   4   4        8.05      133.58    171.23 o
  -6   4   4       12.11       86.73    107.83 o
  -5   4   4       45.75       89.23     71.88 o
  -4   4   4      411.03      464.28     55.84 o
  -3   4   4      207.28      239.47     36.60 o
  -2   4   4     4271.36     4336.48     86.29 o
  -1   4   4      387.27      405.79     35.03 o
   0   4   4      199.16      184.39     23.24 o
   1   4   4      369.55      367.48     40.16 o
   2   4   4      686.68      619.87     40.80 o
   3   4   4      144.33      209.02     44.74 o
   4   4   4      321.63      324.64     62.62 o
   5   4   4       44.22       38.28     81.91 o
   6   4   4      212.86      326.45    132.93 o
   7   4   4      331.13      486.62    163.28 o
   8   4   4       55.50      108.88    182.80 o
  -6   5   4      470.20      533.03    119.73 o
  -5   5   4      537.39      629.18     85.98 o
  -4   5   4       36.22       91.68     68.57 o
  -3   5   4       52.65      134.74     45.34 o
  -2   5   4       10.04       54.32     43.11 o
  -1   5   4      242.45      202.83     32.79 o
   0   5   4     1394.51     1283.19     50.88 o
   1   5   4      900.37      891.78     45.17 o
   2   5   4     5128.09     5218.15     80.92 o
   3   5   4      596.29      620.14     51.76 o
   4   5   4     1544.63     1589.75     79.84 o
   5   5   4        3.44       92.89     97.05 o
   6   5   4      140.11      108.42    141.37 o
   7   5   4       75.57       72.72    164.24 o
  -6   6   4       46.52       83.32    180.07 o
  -5   6   4     2808.55     3102.19    267.98 o
  -4   6   4      591.60      567.27    102.76 o
  -3   6   4     3154.98     3075.69    111.99 o
  -2   6   4      495.11      534.79     54.24 o
  -1   6   4      257.77      243.45     47.55 o
   0   6   4      184.71      202.39     58.65 o
   1   6   4      210.45      204.94     63.16 o
   2   6   4       20.06       73.17     64.58 o
   3   6   4     5735.25     5669.44     94.24 o
   4   6   4      525.23      576.52    100.05 o
   5   6   4     3887.51     3965.10    132.60 o
   6   6   4      108.50      265.03    130.92 o
   7   6   4      831.38      793.73    184.12 o
  -5   7   4      272.02      252.79    170.16 o
  -4   7   4      842.35     1087.33    171.63 o
  -3   7   4     5336.46     5101.33    143.85 o
  -2   7   4     1259.31     1317.71    107.68 o
  -1   7   4    10608.89    10393.56    128.63 o
   0   7   4       57.11       49.46     69.48 o
   1   7   4     5176.80     5156.32     94.83 o
   2   7   4      144.12      139.44     75.26 o
   3   7   4      341.03      413.42     86.38 o
   4   7   4      241.68      239.81    107.18 o
   5   7   4      425.90      535.74    123.58 o
   6   7   4      172.18      156.71    136.89 o
  -4   8   4       74.65      136.81    181.07 o
  -3   8   4     1817.61     2048.61    181.15 o
  -2   8   4     2273.22     2145.60    169.76 o
  -1   8   4      377.95      405.96    115.33 o
   0   8   4     3992.84     3975.95    106.41 o
   1   8   4      223.09      254.75     80.60 o
   2   8   4     1034.50     1077.98    103.79 o
   3   8   4     1994.70     2184.12    401.85 o
   4   8   4        4.39      113.13    160.65 o
   5   8   4     1340.03     1424.84    223.02 o
  -2   9   4      502.90      552.46    179.96 o
  -1   9   4      145.65      150.75    161.95 o
   0   9   4       58.46       36.85    122.69 o
   1   9   4       21.46       98.78    106.00 o
   2   9   4     1276.30     1393.36    142.59 o
   3   9   4     1047.28     1486.08    425.82 o
  -3  -9   5      984.66     1258.22    173.34 o
  -2  -9   5      919.05     1096.46    142.96 o
  -1  -9   5      244.62      451.27    133.65 o
   0  -9   5     2827.69     3074.97    210.53 o
   1  -9   5      936.96      846.71    195.39 o
   2  -9   5     1401.71     1480.88    162.28 o
  -5  -8   5       34.65       87.08    173.32 o
  -4  -8   5       63.91      147.36    156.95 o
  -3  -8   5     2149.09     2439.91    164.61 o
  -2  -8   5      334.07      337.56     93.02 o
  -1  -8   5    10547.16    10598.54    177.35 o
   0  -8   5        9.63       63.25    153.48 o
   1  -8   5     8786.08     8541.32    182.81 o
   2  -8   5      111.45      195.78    128.26 o
   3  -8   5     1641.84     1626.45    177.04 o
   4  -8   5       62.11      111.29    174.45 o
  -6  -7   5     1142.27     1242.37    147.69 o
  -5  -7   5     4127.20     4289.45    147.99 o
  -4  -7   5      584.40     1432.05    146.94 o
  -3  -7   5     4795.65     4909.32    124.65 o
  -2  -7   5      284.71      435.92    119.10 o
  -1  -7   5     1165.38     1128.26    101.38 o
   0  -7   5     3065.82     2988.01    135.21 o
   1  -7   5     1055.69     1004.47     84.28 o
   2  -7   5     2475.88     2519.18    102.81 o
   3  -7   5     2257.04     2228.54    127.92 o
   4  -7   5      381.07      498.14    155.70 o
   5  -7   5     3063.16     3282.14    194.57 o
  -7  -6   5      516.68      782.74    190.56 o
  -6  -6   5     1749.05     1802.41    136.92 o
  -5  -6   5     3916.42     4758.55    216.54 o
  -4  -6   5     3719.88     3639.73    116.65 o
  -3  -6   5    18518.79    17821.77    166.99 o
  -2  -6   5     1967.59     1961.52     83.77 o
  -1  -6   5     4682.74     4580.34     77.82 o
   0  -6   5      201.45      215.26     66.74 o
   1  -6   5      256.80      281.21     84.62 o
   2  -6   5      838.42      787.62     96.08 o
   3  -6   5      412.57      572.71     80.77 o
   4  -6   5     2124.91     2250.79    116.89 o
   5  -6   5       48.43      129.38    110.12 o
   6  -6   5     1049.28     1127.58    138.62 o
  -7  -5   5       54.48      403.95    217.01 o
  -6  -5   5       10.99       34.20    110.12 o
  -5  -5   5        1.65       19.18     96.13 o
  -4  -5   5      585.93      598.13     87.83 o
  -3  -5   5       28.69       25.42     91.24 o
  -2  -5   5      392.67      418.22     62.43 o
  -1  -5   5      349.74      292.74     56.18 o
   0  -5   5     1706.07     1842.48     57.94 o
   1  -5   5     1527.11     1601.80     69.86 o
   2  -5   5     1906.00     1906.43     87.18 o
   3  -5   5        3.18       99.94     63.63 o
   4  -5   5       22.47       59.26     84.43 o
   5  -5   5       13.01       38.28     96.20 o
   6  -5   5       67.76       77.91    114.72 o
  -8  -4   5        0.40      570.25    363.15 o
  -7  -4   5       10.49      188.67    154.99 o
  -6  -4   5      341.41      471.90    102.08 o
  -5  -4   5      228.05      545.61     92.29 o
  -4  -4   5     1506.73     1492.89     84.90 o
  -3  -4   5      676.87      702.01     52.06 o
  -2  -4   5     1714.57     1617.32     71.86 o
  -1  -4   5     3758.27     3566.55     54.98 o
   0  -4   5      307.56      284.22     41.25 o
   1  -4   5        7.67       19.91     50.30 o
   2  -4   5       35.90      116.73     34.31 o
   3  -4   5       28.92       97.76     43.89 o
   4  -4   5     1925.08     2028.49     70.35 o
   5  -4   5      121.43      421.86     99.01 o
   6  -4   5     2117.97     2023.90    126.60 o
   7  -4   5      560.49      435.72    129.13 o
  -8  -3   5      334.76      348.59    183.21 o
  -7  -3   5      680.95      870.05    158.91 o
  -6  -3   5      761.89      792.47     94.76 o
  -5  -3   5     7895.96     7800.35    162.33 o
  -4  -3   5      215.66      247.73     66.76 o
  -3  -3   5    11935.76    11626.72    149.60 o
  -2  -3   5      660.15      817.60     49.58 o
  -1  -3   5     2708.01     2673.26     46.31 o
   0  -3   5     9519.70     9806.75    107.88 o
   1  -3   5     3662.93     3514.28     44.67 o
   2  -3   5     1128.94     1030.09     41.34 o
   3  -3   5     7392.90     7201.64    112.96 o
   4  -3   5      487.48      586.89     60.07 o
   5  -3   5     5144.56     5169.05     92.72 o
   6  -3   5       54.50      114.16     79.11 o
   7  -3   5      805.79      830.23    128.80 o
  -8  -2   5       19.23       41.72    177.39 o
  -7  -2   5     4507.90     4693.30    218.52 o
  -6  -2   5      229.16      255.51     84.41 o
  -5  -2   5      236.50      222.75     71.72 o
  -4  -2   5      866.33      864.93    139.95 o
  -3  -2   5     9851.42     9800.32    138.31 o
  -2  -2   5       32.53       56.70     30.10 o
  -1  -2   5    14951.90    14718.92    168.47 o
   0  -2   5       16.49       47.79     16.71 o
   1  -2   5    19892.07    19380.33    144.14 o
   2  -2   5       15.39       15.98     19.27 o
   3  -2   5     7193.42     7242.71     86.57 o
   4  -2   5       64.46       88.54     52.36 o
   5  -2   5        8.97       50.66     68.39 o
   6  -2   5       69.55       70.21     82.37 o
   7  -2   5     4061.15     4186.30    130.88 o
   8  -2   5       17.11       68.39    181.95 o
  -8  -1   5     1575.95     1836.36    192.11 o
  -7  -1   5     1662.60     1717.41    157.91 o
  -6  -1   5     3852.25     3619.36    100.71 o
  -5  -1   5    16423.57    15680.00    147.72 o
  -4  -1   5     4303.51     4297.65     66.40 o
  -3  -1   5    14804.50    14482.18     93.88 o
  -2  -1   5     7027.71     7034.37     99.58 o
  -1  -1   5      306.14      306.12     25.89 o
   0  -1   5    41237.24    41656.26    279.21 o
   1  -1   5      312.81      305.72     14.87 o
   2  -1   5     6318.55     6338.79     45.75 o
   3  -1   5    12272.23    12062.72    113.07 o
   4  -1   5     1452.19     1411.56     47.04 o
   5  -1   5    14544.26    14356.74    225.24 o
   6  -1   5      868.32      881.56     94.38 o
   7  -1   5     2575.28     2734.70    159.77 o
   8  -1   5     1991.48     1979.93    157.45 o
  -8   0   5      356.36      453.72    175.11 o
  -7   0   5      157.21      267.13    142.97 o
  -6   0   5     2905.34     2855.82     75.76 o
  -5   0   5      176.99      316.80     52.53 o
  -4   0   5    16072.42    15417.74    112.63 o
  -3   0   5      669.31      652.49     49.36 o
  -2   0   5    30824.78    30196.99     98.75 o
  -1   0   5      680.23      736.08     35.69 o
   1   0   5       59.23      106.01     15.68 o
   2   0   5    16976.54    16738.31    135.49 o
   3   0   5      359.06      419.05     33.35 o
   4   0   5     7608.01     7604.98    101.99 o
   5   0   5      976.05     1142.19     83.05 o
   6   0   5     3255.02     3353.65    139.88 o
   7   0   5      226.18      315.27    139.87 o
   8   0   5     1342.19     1188.36    177.78 o
  -8   1   5      191.82      137.01    178.27 o
  -7   1   5        5.66      184.55    148.75 o
  -6   1   5        5.28       34.59     82.54 o
  -5   1   5      520.53      596.73     71.87 o
  -4   1   5     6147.60     6291.38     80.37 o
  -3   1   5      857.01      935.75     43.69 o
  -2   1   5      824.44      828.99     33.88 o
  -1   1   5      180.73      197.62     18.05 o
   0   1   5     3197.13     3386.51     46.33 o
   1   1   5       15.17       46.71     22.82 o
   2   1   5     1003.36     1025.77     22.13 o
   3   1   5      499.58      514.47     26.93 o
   4   1   5     1467.37     1377.96     42.17 o
   5   1   5        3.26        5.57     55.74 o
   6   1   5       86.96       55.38    112.37 o
   7   1   5       32.87      238.68    142.45 o
   8   1   5      368.06      350.04    171.29 o
  -8   2   5       37.63      214.58    162.73 o
  -7   2   5      359.11      514.02    134.74 o
  -6   2   5      442.48      490.94     84.42 o
  -5   2   5       15.82      239.99     62.67 o
  -4   2   5       37.41       45.71     42.46 o
  -3   2   5       82.56      146.40     35.19 o
  -2   2   5       54.83      103.35     29.59 o
  -1   2   5       26.68       68.65     20.35 o
   0   2   5      568.70      544.17     33.83 o
   1   2   5     3221.01     3242.54     62.83 o
   2   2   5     4541.13     4315.45     42.50 o
   3   2   5      395.51      342.28     30.76 o
   4   2   5      900.05      925.85     55.97 o
   5   2   5       31.30       92.79     62.53 o
   6   2   5       55.99      155.86    115.87 o
   7   2   5        3.19      192.36    138.95 o
   8   2   5        0.31      281.73    177.25 o
  -7   3   5      393.62      413.01    120.06 o
  -6   3   5       51.71      106.18     82.34 o
  -5   3   5     3886.44     3810.40    117.33 o
  -4   3   5       20.52      145.09     45.43 o
  -3   3   5     4405.23     4305.76     59.39 o
  -2   3   5      920.57     1034.55     41.32 o
  -1   3   5       66.91       63.55     23.94 o
   0   3   5      743.34      752.15     19.23 o
   1   3   5      705.41      724.88     39.45 o
   2   3   5     9047.14    10175.50     67.80 o
   3   3   5    14954.29    14293.38    175.35 o
   4   3   5     1251.79     1328.92     60.02 o
   5   3   5     7752.93     7395.47    113.25 o
   6   3   5       92.77      234.06    125.60 o
   7   3   5     1506.40     1568.41    161.94 o
   8   3   5      435.80      339.05    176.57 o
  -7   4   5     1417.52     1672.79    187.07 o
  -6   4   5      638.96      659.03    110.12 o
  -5   4   5       28.99      114.25     73.26 o
  -4   4   5     5380.64     5377.96    132.65 o
  -3   4   5     6049.05     5749.68     59.91 o
  -2   4   5     5304.66     5164.59     76.60 o
  -1   4   5     5988.00     5672.79     88.55 o
   0   4   5       15.25       23.89     21.64 o
   1   4   5    14848.57    15029.58    185.73 o
   2   4   5      565.09      582.30     40.38 o
   3   4   5    13208.34    13442.74    173.09 o
   4   4   5     1956.54     1759.39     81.12 o
   5   4   5       51.63      122.52     83.21 o
   6   4   5     1500.57     1461.41    144.77 o
   7   4   5     2674.71     2958.11    179.82 o
   8   4   5      254.71      183.32    180.59 o
  -6   5   5      877.71      867.32    124.88 o
  -5   5   5      181.93      200.95     81.41 o
  -4   5   5      335.97      385.36     69.13 o
  -3   5   5      653.01      651.17     49.40 o
  -2   5   5    11087.54    10954.96    119.23 o
  -1   5   5       24.33       41.20     32.29 o
   0   5   5    12179.26    11700.38    195.39 o
   1   5   5      120.68      139.05     40.01 o
   2   5   5     5521.55     5416.03     82.30 o
   3   5   5     4131.63     4015.34     69.92 o
   4   5   5        2.35       14.97     71.87 o
   5   5   5     2350.05     2382.58    110.08 o
   6   5   5     1612.45     1612.30    153.76 o
   7   5   5      729.63      725.75    169.76 o
  -6   6   5     1087.37     1148.27    196.55 o
  -5   6   5     2494.87     2550.43    183.32 o
  -4   6   5     3644.24     3873.69    127.92 o
  -3   6   5     4289.84     4320.83    123.18 o
  -2   6   5     2484.90     2497.63     89.42 o
  -1   6   5        5.16       32.84     43.61 o
   0   6   5        0.96      -13.40     58.53 o
   1   6   5      845.00      831.66     68.65 o
   2   6   5     2632.44     2560.23     79.35 o
   3   6   5      210.42      202.05     60.33 o
   4   6   5     6214.24     6095.39    115.00 o
   5   6   5      165.43      295.14    110.83 o
   6   6   5     2623.82     2732.73    139.18 o
   7   6   5       83.28      144.07    178.65 o
  -5   7   5      616.00      593.62    178.15 o
  -4   7   5      732.58      824.67    172.06 o
  -3   7   5       52.63      220.57    143.96 o
  -2   7   5      200.92      250.56    100.16 o
  -1   7   5       30.65      122.08     76.15 o
   0   7   5       24.61       25.78     68.80 o
   1   7   5     1096.34     1099.26     74.53 o
   2   7   5      446.52      435.48     78.81 o
   3   7   5      859.45      825.10    108.25 o
   4   7   5     1077.57     1099.29    115.76 o
   5   7   5      159.84      323.58    123.50 o
   6   7   5       11.86      131.40    138.69 o
  -4   8   5        4.37       17.14    176.87 o
  -3   8   5        0.09       14.24    164.25 o
  -2   8   5      375.06      454.31    151.00 o
  -1   8   5       24.22       70.03    110.91 o
   0   8   5     1726.68     1700.36     96.31 o
   1   8   5      406.10      356.34     83.16 o
   2   8   5     1600.39     1616.01    109.41 o
   3   8   5      205.58      112.60    146.78 o
   4   8   5        6.88      -44.81    155.27 o
   5   8   5       38.85      162.81    138.95 o
  -2   9   5      162.40      159.50    176.32 o
  -1   9   5       24.94       83.08    160.46 o
   0   9   5        1.49      -23.32    137.60 o
   1   9   5      463.02      316.24    105.11 o
   2   9   5       47.89      -21.21    153.69 o
   3   9   5     1917.49     2177.33    352.98 o
  -3  -9   6     1012.66     1271.41    240.52 o
  -2  -9   6     1114.50     1272.29    197.28 o
  -1  -9   6      520.47      635.64    137.56 o
   0  -9   6      241.18     1273.48    798.41 o
   1  -9   6        2.60      250.79    240.24 o
   2  -9   6       97.48      114.01    178.43 o
  -5  -8   6        7.52      118.72    173.93 o
  -4  -8   6      215.79      303.68    166.96 o
  -3  -8   6      323.25      854.72    366.86 o
  -2  -8   6      182.41      260.26    115.12 o
  -1  -8   6      988.52     1036.26    133.53 o
   0  -8   6      298.50      239.14    160.23 o
   1  -8   6     1168.22     1165.08    167.68 o
   2  -8   6      280.62      278.17    125.07 o
   3  -8   6        3.73      120.37    157.70 o
   4  -8   6       16.20      -24.96    169.08 o
  -6  -7   6      332.96      683.39    145.40 o
  -5  -7   6       23.29      339.20    125.54 o
  -4  -7   6     1622.77     1804.16    118.27 o
  -3  -7   6     1708.55     1869.28    109.21 o
  -2  -7   6     2451.56     2486.42    138.23 o
  -1  -7   6     5894.06     5658.19    129.77 o
   0  -7   6      920.18      944.32     96.64 o
   1  -7   6      278.82      311.64     68.55 o
   2  -7   6        6.12       52.35     95.95 o
   3  -7   6     1028.12     1238.68    131.48 o
   4  -7   6     1346.63     1153.73    161.53 o
   5  -7   6      568.78      711.46    179.94 o
  -7  -6   6     1324.47     1709.31    281.97 o
  -6  -6   6      413.86      800.93    166.93 o
  -5  -6   6     5252.86     5706.69    146.10 o
  -4  -6   6      453.18      632.21     98.22 o
  -3  -6   6     5548.17     5748.20    156.21 o
  -2  -6   6       20.33       53.00     71.89 o
  -1  -6   6     2518.97     2496.39     68.24 o
   0  -6   6      306.51      318.48     66.48 o
   1  -6   6     1308.56     1304.12     73.88 o
   2  -6   6      376.76      401.54     77.55 o
   3  -6   6     2912.78     2965.29     94.93 o
   4  -6   6      250.15      431.56    101.56 o
   5  -6   6     2482.39     2480.94    131.49 o
   6  -6   6        7.82      103.34    128.98 o
  -7  -5   6     2916.57     3060.06    195.18 o
  -6  -5   6      630.75      660.15    116.36 o
  -5  -5   6     1382.14     1552.12    108.33 o
  -4  -5   6      847.50      889.34     89.46 o
  -3  -5   6     4230.34     4022.60    182.44 o
  -2  -5   6       26.23       57.60     59.58 o
  -1  -5   6    25879.87    25735.42    261.83 o
   0  -5   6        8.47       46.10     46.89 o
   1  -5   6    28187.17    29046.17    241.26 o
   2  -5   6        6.76       -4.34     74.48 o
   3  -5   6     4530.66     4580.83     92.27 o
   4  -5   6       41.83      112.26     89.14 o
   5  -5   6       38.21       23.88    102.56 o
   6  -5   6        5.48       53.51    120.65 o
  -8  -4   6     2612.79     2565.24    212.49 o
  -7  -4   6     1434.27     1493.40    173.56 o
  -6  -4   6     1265.12     1270.67    110.77 o
  -5  -4   6     9405.79     9338.17    140.35 o
  -4  -4   6     1844.21     1874.71     88.24 o
  -3  -4   6     8524.93     7986.04    101.85 o
  -2  -4   6    14346.63    14216.42    233.31 o
  -1  -4   6     1812.70     1732.67     57.85 o
   0  -4   6    18910.10    19249.56    149.01 o
   1  -4   6     1152.31     1069.26     61.14 o
   2  -4   6    15106.52    14976.16    116.90 o
   3  -4   6     4636.36     4563.16    105.01 o
   4  -4   6      896.53      858.16     64.41 o
   5  -4   6     5385.47     5374.58    133.48 o
   6  -4   6       11.88      102.05    109.42 o
   7  -4   6      791.82      743.70    133.48 o
  -8  -3   6      437.93      556.55    186.30 o
  -7  -3   6       11.62       79.14    150.24 o
  -6  -3   6     3051.01     2938.85    109.31 o
  -5  -3   6      213.82      316.34     81.41 o
  -4  -3   6     9059.99     8786.04    115.60 o
  -3  -3   6     2312.31     2323.56     60.55 o
  -2  -3   6    12374.39    12236.85    113.79 o
  -1  -3   6      916.12      944.41     45.83 o
   0  -3   6      278.47      256.44     21.19 o
   1  -3   6     5016.62     5425.46     50.86 o
   2  -3   6     9171.37     8906.29     98.60 o
   3  -3   6      687.81      773.08     37.76 o
   4  -3   6     5934.35     5781.27     88.33 o
   5  -3   6       54.32      195.79     64.38 o
   6  -3   6     1355.22     1353.32     85.53 o
   7  -3   6       60.24      134.53    118.01 o
  -8  -2   6      392.98      397.16    179.87 o
  -7  -2   6      106.48      252.30    157.44 o
  -6  -2   6       40.96      102.36     83.78 o
  -5  -2   6      273.65      314.52     74.66 o
  -4  -2   6       33.33      110.72     71.14 o
  -3  -2   6       53.73       75.61     26.30 o
  -2  -2   6    18420.71    19014.93    280.32 o
  -1  -2   6        9.20       23.75     26.08 o
   0  -2   6    13143.73    13946.09    116.51 o
   1  -2   6      551.46      509.94     22.66 o
   2  -2   6      661.37      698.96     21.88 o
   3  -2   6       66.36       84.43     22.65 o
   4  -2   6      496.09      676.19     58.95 o
   5  -2   6       29.74       70.67     67.08 o
   6  -2   6      121.72       99.45     84.47 o
   7  -2   6       72.45      291.25    104.22 o
   8  -2   6        8.18      107.75    175.57 o
  -8  -1   6       56.16      270.61    181.82 o
  -7  -1   6        3.36       33.61    146.72 o
  -6  -1   6       85.75      142.00     79.55 o
  -5  -1   6      147.12      266.68     52.03 o
  -4  -1   6      169.53      219.55     46.43 o
  -3  -1   6     1172.25     1215.35     33.64 o
  -2  -1   6     1107.05      993.58     32.87 o
  -1  -1   6     2803.36     3208.49     69.01 o
   0  -1   6       35.77       60.79     14.92 o
   1  -1   6     3705.76     3899.55     29.57 o
   2  -1   6     1750.18     1676.25     24.46 o
   3  -1   6       10.14       44.04     27.12 o
   4  -1   6     1826.22     1787.43     52.33 o
   5  -1   6        4.10       89.92     76.50 o
   6  -1   6      911.84      908.49     93.76 o
   7  -1   6       68.22      166.53    112.13 o
   8  -1   6      113.60      297.00    143.62 o
  -8   0   6        1.10      117.37    173.80 o
  -7   0   6      904.56     1044.05    150.89 o
  -6   0   6     3629.49     3256.65     78.98 o
  -5   0   6     8204.25     7861.85     89.88 o
  -4   0   6     2774.81     3005.32     66.86 o
  -3   0   6    13362.25    13167.04    118.65 o
  -2   0   6     2537.99     2530.60     59.67 o
  -1   0   6     2283.64     2361.14     51.51 o
   1   0   6     2906.00     2845.41     43.31 o
   2   0   6     1055.90     1113.85     25.91 o
   3   0   6    13151.27    12945.02    120.90 o
   4   0   6       75.31      241.89     56.10 o
   5   0   6     6087.96     6027.49    151.35 o
   6   0   6       63.84      209.68    111.86 o
   7   0   6     1426.27     1679.26    150.77 o
   8   0   6        5.18      124.54    168.17 o
  -8   1   6      229.15      289.15    181.43 o
  -7   1   6     3836.97     3663.98    178.95 o
  -6   1   6     1562.14     1435.99     93.75 o
  -5   1   6     2893.11     2701.05     88.23 o
  -4   1   6     8762.69     8401.12    131.45 o
  -3   1   6     4163.46     4031.84     59.22 o
  -2   1   6     7468.93     7379.89     60.64 o
  -1   1   6    12898.71    12647.57     90.17 o
   0   1   6        5.20       19.77     21.17 o
   1   1   6    19992.24    20687.57     84.48 o
   2   1   6      292.89      270.52     21.84 o
   3   1   6    16592.69    16783.89    144.38 o
   4   1   6     2072.25     1963.02     46.85 o
   5   1   6      908.72      998.47     98.73 o
   6   1   6     1508.47     1585.63    127.24 o
   7   1   6     4988.67     4935.26    178.35 o
   8   1   6      187.80      328.44    171.47 o
  -8   2   6     3477.44     3377.76    181.79 o
  -7   2   6      472.79      450.08    131.32 o
  -6   2   6     2446.23     2449.92    101.12 o
  -5   2   6     1702.31     1749.66     71.04 o
  -4   2   6      101.64       76.38     44.60 o
  -3   2   6      506.41      503.02     37.71 o
  -2   2   6    30433.80    31097.49    403.24 o
  -1   2   6      841.46      900.73     24.04 o
   0   2   6    29446.14    30524.58    204.44 o
   1   2   6      423.12      445.49     41.98 o
   2   2   6    13432.44    13753.70    119.91 o
   3   2   6     2130.03     2011.33     63.97 o
   4   2   6      762.50      736.56     58.86 o
   5   2   6     2295.62     2214.95     72.94 o
   6   2   6     4644.67     4621.54    150.05 o
   7   2   6      495.46      572.88    142.65 o
   8   2   6     3389.73     3560.95    201.15 o
  -7   3   6       76.99      218.91    121.81 o
  -6   3   6     1924.29     1889.05     95.80 o
  -5   3   6       23.01      115.31     70.17 o
  -4   3   6    10398.49    10159.12     95.41 o
  -3   3   6     1729.54     1641.51     46.63 o
  -2   3   6     9381.06     9295.15     77.69 o
  -1   3   6     2518.89     2452.16     35.92 o
   0   3   6      229.03      234.63     39.96 o
   1   3   6      541.38      648.65     50.01 o
   2   3   6     8169.24     7722.41     63.79 o
   3   3   6        5.32       48.32     39.84 o
   4   3   6    11416.21    11163.21    147.77 o
   5   3   6      334.45      366.38     75.92 o
   6   3   6     5484.36     5439.04    168.38 o
   7   3   6       49.07       95.86    149.11 o
   8   3   6      186.39      417.55    178.19 o
  -7   4   6       45.14      128.09    171.48 o
  -6   4   6      486.66      516.92     89.46 o
  -5   4   6     1107.12     1072.31     79.69 o
  -4   4   6      764.17      898.59     52.29 o
  -3   4   6      281.31      348.49     39.02 o
  -2   4   6        7.71       44.78     34.09 o
  -1   4   6       12.60       33.91     29.77 o
   0   4   6      252.24      277.38     43.40 o
   1   4   6     1389.79     1384.15     44.65 o
   2   4   6     1406.01     1492.97     46.16 o
   3   4   6      685.63      682.78     51.49 o
   4   4   6     1198.86     1154.96     50.03 o
   5   4   6      898.72      988.91     88.51 o
   6   4   6      377.71      618.31    138.99 o
   7   4   6       83.51      212.76    158.60 o
   8   4   6      334.84      422.28    186.63 o
  -6   5   6      223.35      308.08    119.23 o
  -5   5   6       26.91       51.86     80.36 o
  -4   5   6       85.55       97.27     67.73 o
  -3   5   6      108.72      146.16     47.38 o
  -2   5   6      100.86      175.06     41.70 o
  -1   5   6       36.86       51.95     37.09 o
   0   5   6     1497.53     1488.94     62.01 o
   1   5   6      341.11      302.69     38.62 o
   2   5   6     2356.73     2328.87     67.55 o
   3   5   6      500.00      491.50     53.70 o
   4   5   6      223.37      220.85     71.21 o
   5   5   6        3.65       32.12     95.80 o
   6   5   6      659.50      680.38    146.52 o
   7   5   6       45.73       35.14    165.34 o
  -6   6   6      386.31      426.56    181.01 o
  -5   6   6     1455.71     1410.96    172.19 o
  -4   6   6       53.01      267.26    134.49 o
  -3   6   6     1646.18     1708.43    103.19 o
  -2   6   6      247.74      365.04     66.25 o
  -1   6   6        3.23      -14.57     63.14 o
   0   6   6      244.48      288.69     61.72 o
   1   6   6      489.44      524.67     66.76 o
   2   6   6     2309.80     2274.90     79.12 o
   3   6   6     5022.49     4921.03     84.23 o
   4   6   6     1539.45     1657.84     93.97 o
   5   6   6     2449.89     2507.91    123.59 o
   6   6   6      132.75      352.66    162.47 o
   7   6   6      118.14      266.81    179.73 o
  -5   7   6     1372.87     1349.89    196.22 o
  -4   7   6     2556.52     2482.88    184.95 o
  -3   7   6     1801.50     1912.78    166.20 o
  -2   7   6     1749.89     1721.77    110.29 o
  -1   7   6      898.58     1001.52     80.04 o
   0   7   6        3.11       13.08     69.01 o
   1   7   6      671.85      758.35     72.29 o
   2   7   6     1394.67     1446.28     85.47 o
   3   7   6      288.70      328.60    103.31 o
   4   7   6     3478.49     3553.23    156.90 o
   5   7   6      591.28      838.23    127.84 o
   6   7   6     1527.96     1616.07    181.47 o
  -3   8   6       15.27      134.80    165.24 o
  -2   8   6     3795.36     3835.72    186.81 o
  -1   8   6       13.49       -4.80    140.88 o
   0   8   6     8508.63     8896.17    141.23 o
   1   8   6       12.68       31.09     79.86 o
   2   8   6     4067.83     3986.68    114.98 o
   3   8   6       87.88      103.62    118.86 o
   4   8   6      240.92      268.40    158.78 o
   5   8   6        6.72       54.56    137.48 o
  -2   9   6      484.14      425.95    176.99 o
  -1   9   6      703.21      763.80    174.04 o
   0   9   6        0.82        5.12    107.12 o
   1   9   6       22.93       97.94     93.66 o
   2   9   6      775.65      815.74    143.91 o
   3   9   6       12.60      339.93    343.17 o
  -3  -9   7      980.67     1181.66    152.19 o
  -2  -9   7        3.49      257.34    199.63 o
  -1  -9   7      267.86      522.23    192.50 o
   0  -9   7        9.75       77.90    187.14 o
   1  -9   7      324.25      396.73    192.09 o
  -5  -8   7      380.90      345.54    178.45 o
  -4  -8   7      912.53     1080.53    166.53 o
  -3  -8   7      370.10      504.84    151.67 o
  -2  -8   7       27.91        2.94    115.47 o
  -1  -8   7     4024.94     4288.54    142.36 o
   0  -8   7      124.19      232.32    158.88 o
   1  -8   7     5201.95     5200.25    163.12 o
   2  -8   7      275.92      314.04    131.05 o
   3  -8   7      976.49     1063.49    144.36 o
  -6  -7   7     1300.83     1300.11    146.92 o
  -5  -7   7     1621.91     2006.05    136.69 o
  -4  -7   7      583.24      761.01    122.95 o
  -3  -7   7     1306.86     1371.13    140.28 o
  -2  -7   7     3224.99     3327.73    123.54 o
  -1  -7   7      714.48      873.17    101.87 o
   0  -7   7     1624.67     1699.08     99.34 o
   1  -7   7      421.71      387.37     88.01 o
   2  -7   7     1721.85     1760.80    100.56 o
   3  -7   7     1849.90     1808.53    119.48 o
   4  -7   7      297.12      332.89    156.04 o
   5  -7   7     1758.26     1912.45    188.23 o
  -7  -6   7     2129.81     1934.32    199.25 o
  -6  -6   7     1874.17     1957.00    138.71 o
  -5  -6   7     1478.15     1722.37    122.78 o
  -4  -6   7     3670.02     3702.68    118.25 o
  -3  -6   7      544.66      580.24     87.58 o
  -2  -6   7     2770.12     2664.52     86.75 o
  -1  -6   7     1074.04     1112.67     60.84 o
   0  -6   7      104.43       97.84     63.79 o
   1  -6   7      109.08      181.14     65.53 o
   2  -6   7     3120.12     3043.27     95.50 o
   3  -6   7       14.84      112.50     80.53 o
   4  -6   7     4869.89     4691.32    134.78 o
   5  -6   7       72.90      158.86    111.11 o
   6  -6   7     1313.32     1308.85    143.45 o
  -7  -5   7       10.46      586.62    298.31 o
  -6  -5   7      264.57      304.84    116.29 o
  -5  -5   7      156.22      223.69     98.38 o
  -4  -5   7      145.62      179.51     86.18 o
  -3  -5   7      275.92      295.73     97.98 o
  -2  -5   7     1072.36     1032.89     67.13 o
  -1  -5   7      272.07      232.88     52.68 o
   0  -5   7     2154.48     2104.49     57.93 o
   1  -5   7     1359.35     1293.18     58.71 o
   2  -5   7      197.53      202.17     73.87 o
   3  -5   7      236.97      310.48     68.50 o
   4  -5   7      226.69      207.98     87.36 o
   5  -5   7       15.58      -17.02     99.45 o
   6  -5   7       55.32       80.27    115.71 o
  -8  -4   7      353.31     1663.34    757.13 o
  -7  -4   7       26.88        0.57    156.62 o
  -6  -4   7      210.38      230.85    103.58 o
  -5  -4   7      503.02      588.80     93.67 o
  -4  -4   7      179.31      183.73     94.87 o
  -3  -4   7      555.68      266.39    259.86 o
  -2  -4   7     1677.40     1757.61     73.81 o
  -1  -4   7      850.78      924.06     52.04 o
   0  -4   7      956.58      880.15     37.49 o
   1  -4   7     2918.51     3096.51     80.79 o
   2  -4   7      110.64      122.50     39.14 o
   3  -4   7      536.41      549.80     42.88 o
   4  -4   7      478.91      515.48     62.10 o
   5  -4   7      409.59      416.19     99.57 o
   6  -4   7      712.45      650.45    112.48 o
   7  -4   7        3.51      101.27    128.91 o
  -8  -3   7       12.38      118.87    180.79 o
  -7  -3   7      333.49      414.30    158.03 o
  -6  -3   7        4.96      143.18    131.94 o
  -5  -3   7     3027.89     3096.21    102.06 o
  -4  -3   7     1011.67     1083.34     75.42 o
  -3  -3   7     4455.40     4298.90    150.64 o
  -2  -3   7     5552.00     5611.35     61.38 o
  -1  -3   7     4459.89     4454.91     57.57 o
   0  -3   7     4275.89     5034.45     40.61 o
   1  -3   7     2948.99     2792.28     51.31 o
   2  -3   7     1467.18     1488.68     48.57 o
   3  -3   7     8903.04     8954.84     96.53 o
   4  -3   7     1818.99     1870.56     69.44 o
   5  -3   7     3969.84     4105.54     86.31 o
   6  -3   7      356.36      401.95     80.16 o
   7  -3   7      552.45      491.39    128.57 o
  -8  -2   7      312.46      218.11    175.70 o
  -7  -2   7     3128.89     3150.15    170.04 o
  -6  -2   7     3335.13     3269.97    108.15 o
  -5  -2   7     1475.46     1428.03     82.23 o
  -4  -2   7     8985.16     9258.66    136.20 o
  -3  -2   7     1659.34     1565.71     43.08 o
  -2  -2   7     3367.51     3447.60     48.49 o
  -1  -2   7    36790.43    37230.67    218.41 o
   0  -2   7        5.22       25.10     19.06 o
   1  -2   7    46549.18    46529.29    371.51 o
   2  -2   7      517.29      484.56     21.44 o
   3  -2   7    12491.97    12506.64    138.30 o
   4  -2   7     2244.85     2266.06     61.82 o
   5  -2   7      535.65      536.78     71.29 o
   6  -2   7      747.83      840.11     87.52 o
   7  -2   7     3307.86     3398.29    124.07 o
   8  -2   7       85.16       60.97    119.47 o
  -8  -1   7     6243.32     5504.45    222.39 o
  -7  -1   7      222.29      210.93    139.58 o
  -6  -1   7     1670.67     1552.07     92.99 o
  -5  -1   7     1324.51     1350.28     60.58 o
  -4  -1   7     1423.23     1450.87     56.97 o
  -3  -1   7      371.60      370.95     32.29 o
  -2  -1   7    47935.82    46536.23    274.46 o
  -1  -1   7        5.80       37.45     31.06 o
   0  -1   7    20799.75    21309.98     99.09 o
   1  -1   7      111.26      103.91     17.25 o
   2  -1   7    16938.66    16760.87    108.37 o
   3  -1   7     3168.39     3181.24     43.93 o
   4  -1   7      113.02      107.24     39.02 o
   5  -1   7     3164.13     3150.92     96.45 o
   6  -1   7     2234.77     2466.93    105.58 o
   7  -1   7      641.46      706.24    115.08 o
   8  -1   7     3031.14     3399.57    168.41 o
  -8   0   7      678.74      628.41    178.65 o
  -7   0   7      195.51      371.90    143.82 o
  -6   0   7     5333.68     5201.04     90.62 o
  -5   0   7       27.21      155.81     54.55 o
  -4   0   7    24480.37    23730.48    167.29 o
  -3   0   7      133.97      220.40     47.04 o
  -2   0   7    37074.69    36459.98    170.02 o
  -1   0   7      340.72      317.73     44.72 o
   0   0   7       76.72      147.61     28.26 o
   1   0   7      304.76      357.47     18.03 o
   2   0   7    21406.15    21124.06    126.85 o
   3   0   7        4.37       37.79     29.79 o
   4   0   7    17357.08    17232.39    138.73 o
   5   0   7      132.36      199.15     76.01 o
   6   0   7     6515.13     6551.08    164.53 o
   7   0   7       69.45       84.98    136.98 o
   8   0   7      698.68      602.06    166.44 o
  -8   1   7     1646.69     1294.36    185.82 o
  -7   1   7      325.84      467.36    154.22 o
  -6   1   7     2203.93     1993.38     99.51 o
  -5   1   7     2658.03     2564.90     88.10 o
  -4   1   7       94.92      303.82     71.64 o
  -3   1   7      483.33      510.42     50.93 o
  -2   1   7    16910.07    17592.28    104.67 o
  -1   1   7      348.40      417.71     38.59 o
   0   1   7     6601.44     6783.95     50.85 o
   1   1   7       15.06       28.98     26.79 o
   2   1   7      518.80      480.54     23.70 o
   3   1   7       85.67       80.11     29.19 o
   4   1   7       95.92      169.79     38.77 o
   5   1   7     1189.47     1115.60     98.47 o
   6   1   7       45.45      203.89    108.67 o
   7   1   7       30.82      265.61    141.21 o
   8   1   7     1089.56     1204.47    173.13 o
  -8   2   7       18.92      232.91    166.49 o
  -7   2   7      212.87      143.57    131.50 o
  -6   2   7       15.83       99.20     87.39 o
  -5   2   7        2.98        4.37     60.77 o
  -4   2   7     1897.82     1797.93     54.66 o
  -3   2   7       18.38       37.70     39.60 o
  -2   2   7     1114.91     1387.43     48.75 o
  -1   2   7      225.14      294.58     20.60 o
   0   2   7      549.79      556.82     33.90 o
   1   2   7     1586.94     1675.67     47.60 o
   2   2   7     1711.43     1680.26     34.73 o
   3   2   7       32.86       55.64     25.52 o
   4   2   7      257.23      271.64     35.89 o
   5   2   7       29.84       71.30     95.13 o
   6   2   7      343.18      382.42    118.11 o
   7   2   7        9.19       39.11    139.86 o
   8   2   7       63.26      332.04    179.65 o
  -7   3   7      340.34      415.54    126.15 o
  -6   3   7      198.40      293.22     87.10 o
  -5   3   7     1817.36     1892.54     81.91 o
  -4   3   7      116.24      309.88     51.28 o
  -3   3   7     2861.65     2864.11     60.09 o
  -2   3   7       82.73      111.45     37.33 o
  -1   3   7       11.19       26.75     22.03 o
   0   3   7    10340.86    11347.26    160.08 o
   1   3   7      192.75      139.58     47.25 o
   2   3   7     1851.62     1904.12     40.67 o
   3   3   7     7559.00     7008.94    108.45 o
   4   3   7     3978.97     4178.51    129.22 o
   5   3   7     4732.52     4688.70    124.34 o
   6   3   7        2.10      133.54    125.88 o
   7   3   7      809.79     1007.26    155.82 o
   8   3   7      780.49      925.92    203.38 o
  -7   4   7      299.77      404.89    173.96 o
  -6   4   7     3199.33     3092.26    133.12 o
  -5   4   7        2.54      107.27     73.24 o
  -4   4   7    11323.18    11080.72    150.79 o
  -3   4   7     2660.97     2682.74     64.10 o
  -2   4   7     6437.43     6380.06     89.92 o
  -1   4   7    10762.21    10968.77    119.12 o
   0   4   7       30.35       65.41     42.50 o
   1   4   7     9977.86    10193.30     87.96 o
   2   4   7     2276.70     2237.80     50.38 o
   3   4   7      372.24      325.81     52.48 o
   4   4   7     7836.51     7775.17     74.28 o
   5   4   7     2631.20     2725.00     87.95 o
   6   4   7     3706.46     3621.67    161.36 o
   7   4   7     3053.35     3129.54    183.12 o
   8   4   7      298.39      374.79    185.26 o
  -6   5   7      992.35     1123.02    125.11 o
  -5   5   7      441.83      390.38     97.68 o
  -4   5   7       56.22       78.77     66.42 o
  -3   5   7      118.02      124.50     46.24 o
  -2   5   7     7589.26     7633.65     77.12 o
  -1   5   7      285.89      284.92     37.16 o
   0   5   7    17737.46    17996.54    186.63 o
   1   5   7      457.22      461.62     36.22 o
   2   5   7     5131.75     5069.79     83.56 o
   3   5   7        1.03       13.84     50.87 o
   4   5   7       20.93       25.04     72.42 o
   5   5   7        9.20      -39.36     96.53 o
   6   5   7     3576.27     3725.04    171.65 o
   7   5   7       60.31      140.91    169.27 o
  -6   6   7     1565.77     1614.90    192.83 o
  -5   6   7        5.11      137.02    157.57 o
  -4   6   7     6720.31     6433.28    296.96 o
  -3   6   7       76.86      137.58     86.98 o
  -2   6   7     4675.78     4604.73     91.75 o
  -1   6   7     3131.04     3219.19     82.52 o
   0   6   7       28.50       29.80     58.16 o
   1   6   7     3200.27     3297.83     98.92 o
   2   6   7     3716.47     3742.70     87.19 o
   3   6   7      400.03      478.76     63.10 o
   4   6   7     8079.14     7958.32    130.91 o
   5   6   7       25.12       93.26    109.20 o
   6   6   7     3454.87     3089.33    180.18 o
   7   6   7      430.34      639.54    185.35 o
  -5   7   7     1730.90     1843.69    198.36 o
  -4   7   7       39.87      138.10    157.19 o
  -3   7   7     1643.64     1467.17    160.76 o
  -2   7   7      139.82      270.79     96.53 o
  -1   7   7      252.49      217.35     74.45 o
   0   7   7      109.97      102.76     70.21 o
   1   7   7     1581.79     1517.90     78.57 o
   2   7   7     1035.11     1032.63     85.02 o
   3   7   7     2032.84     2089.05    117.40 o
   4   7   7      590.03      838.10    101.26 o
   5   7   7     1310.99     1552.26    133.74 o
   6   7   7       18.81      284.96    313.12 o
  -3   8   7       43.21       82.68    167.34 o
  -2   8   7      279.43      384.26    155.40 o
  -1   8   7      253.54      170.37    103.16 o
   0   8   7     1557.72     1550.01    113.77 o
   1   8   7      855.41      745.42     83.54 o
   2   8   7      749.65      785.74     99.02 o
   3   8   7       62.24       90.57    117.42 o
   4   8   7       35.75       77.32    159.11 o
   5   8   7        8.42      133.08    140.70 o
  -1   9   7      185.25      227.31    174.42 o
   0   9   7       11.45       -3.87    112.94 o
   1   9   7      593.15      643.02    121.75 o
   2   9   7      186.19      250.09    116.61 o
   3   9   7     1618.79     1851.45    214.50 o
  -3  -9   8      171.39      361.96    185.05 o
  -2  -9   8     1070.15     1095.72    198.47 o
  -1  -9   8       74.84      273.26    192.23 o
   0  -9   8        9.00      -54.67    184.55 o
   1  -9   8      641.25      600.47    196.63 o
  -5  -8   8        4.59      103.66    187.61 o
  -4  -8   8      434.40     1081.55    418.47 o
  -3  -8   8      905.54      813.54    155.56 o
  -2  -8   8      840.08      816.48    118.51 o
  -1  -8   8     1023.94     1029.21    134.64 o
   0  -8   8     1054.11      973.85    168.24 o
   1  -8   8      522.17      582.01    162.58 o
   2  -8   8      141.99      322.58    139.62 o
   3  -8   8        0.96      267.42    200.49 o
  -6  -7   8      106.52      344.72    144.71 o
  -5  -7   8     1314.08     1385.83    158.59 o
  -4  -7   8      719.22      853.18    114.16 o
  -3  -7   8      207.03      167.68    131.01 o
  -2  -7   8     2499.21     2478.68    117.46 o
  -1  -7   8     1529.79     1493.81    104.04 o
   0  -7   8     1019.59     1074.79     88.40 o
   1  -7   8     1108.93      996.98     91.78 o
   2  -7   8       87.18      204.04     90.40 o
   3  -7   8      457.09      458.67    110.23 o
   4  -7   8      137.82      185.66    113.73 o
   5  -7   8       85.00      175.26    170.77 o
  -7  -6   8      281.69      642.96    224.78 o
  -6  -6   8       48.11      384.32    130.56 o
  -5  -6   8     1248.52     1295.06    119.57 o
  -4  -6   8     1068.24     1206.60    105.22 o
  -3  -6   8      838.97      897.90     89.04 o
  -2  -6   8      900.24      882.20     76.86 o
  -1  -6   8     1499.80     1437.46     63.03 o
   0  -6   8        2.29       15.95     72.58 o
   1  -6   8      435.54      433.89     62.89 o
   2  -6   8      127.97      132.31     72.34 o
   3  -6   8     1852.66     1957.32    100.09 o
   4  -6   8     1128.25     1362.78    113.53 o
   5  -6   8     1232.59     1128.27    123.88 o
   6  -6   8      227.67      184.41    129.52 o
  -7  -5   8     4017.56     4151.28    205.42 o
  -6  -5   8     1759.78     1837.34    125.16 o
  -5  -5   8      624.04      612.90    100.77 o
  -4  -5   8     2809.42     2821.49    104.56 o
  -3  -5   8      309.12      453.14    100.61 o
  -2  -5   8      157.62      185.84     62.50 o
  -1  -5   8     9590.01     9820.64    108.19 o
   0  -5   8      178.22      152.43     54.27 o
   1  -5   8    15082.00    15460.25    128.42 o
   2  -5   8     1137.46     1092.77     77.81 o
   3  -5   8     3297.45     3319.10     87.01 o
   4  -5   8     2393.78     2303.64    107.14 o
   5  -5   8       53.83      102.79    102.68 o
   6  -5   8      341.90      441.68    122.04 o
  -8  -4   8     3282.88     3786.90    229.20 o
  -7  -4   8       60.18       90.06    161.63 o
  -6  -4   8     1228.25     1363.69    111.57 o
  -5  -4   8      922.17      940.13    121.94 o
  -4  -4   8      132.14      171.73     92.21 o
  -3  -4   8       89.87      189.26    113.38 o
  -2  -4   8    10575.15    10780.84    131.95 o
  -1  -4   8      304.75      266.81     47.49 o
   0  -4   8    14742.46    14663.57    141.16 o
   1  -4   8       98.23       91.74     37.80 o
   2  -4   8    11224.22    10616.87    220.26 o
   3  -4   8      625.62      577.73     43.55 o
   4  -4   8      855.19      791.30     63.13 o
   5  -4   8      984.12      858.59     99.08 o
   6  -4   8      590.31      567.78    115.92 o
   7  -4   8      157.18      166.97    129.20 o
  -8  -3   8      124.62      351.60    188.32 o
  -7  -3   8      861.33      846.50    158.85 o
  -6  -3   8     2562.25     2631.96    111.50 o
  -5  -3   8      590.31      527.65     86.78 o
  -4  -3   8    10623.50    10614.44    217.47 o
  -3  -3   8     1582.67     1761.80     58.38 o
  -2  -3   8    14272.43    14340.31    116.68 o
  -1  -3   8     9126.79     9302.51     88.37 o
   0  -3   8      377.54      414.24     24.51 o
   1  -3   8     1492.51     1662.24     38.69 o
   2  -3   8    13510.65    12776.95    182.94 o
   3  -3   8     1891.19     2096.53     43.97 o
   4  -3   8    15645.09    15285.94    125.88 o
   5  -3   8      107.80      179.54     65.96 o
   6  -3   8     4193.23     4162.30    111.57 o
   7  -3   8      121.61       65.37    119.61 o
  -8  -2   8      386.74      520.33    187.01 o
  -7  -2   8       54.47      198.34    159.04 o
  -6  -2   8       47.54      131.69     87.94 o
  -5  -2   8     2246.28     2281.01     90.00 o
  -4  -2   8      574.53      550.75     38.69 o
  -3  -2   8     3758.84     3671.53     59.78 o
  -2  -2   8     2214.81     2223.34     44.64 o
  -1  -2   8       73.07       59.12     24.47 o
   0  -2   8     5433.96     5841.77     83.15 o
   1  -2   8      808.52      811.45     26.47 o
   2  -2   8     9444.41     9409.38     60.83 o
   3  -2   8      352.46      369.71     21.58 o
   4  -2   8       86.54      224.20     51.03 o
   5  -2   8     2504.28     2491.64     76.71 o
   6  -2   8       42.96      128.64     74.36 o
   7  -2   8      801.47      868.54    105.88 o
   8  -2   8      274.88      310.50    119.74 o
  -8  -1   8        0.39      401.95    178.44 o
  -7  -1   8      126.61      198.24    148.84 o
  -6  -1   8      569.00      542.60     88.38 o
  -5  -1   8        6.56       64.81     54.38 o
  -4  -1   8      786.74      785.65     57.99 o
  -3  -1   8      345.95      416.26     35.85 o
  -2  -1   8     1737.21     1743.73     42.82 o
  -1  -1   8     8086.75     8254.29     86.38 o
   0  -1   8      138.06      171.96     20.22 o
   1  -1   8     1024.52     1006.60     23.82 o
   2  -1   8       41.65       60.49     16.33 o
   3  -1   8        2.70       28.86     22.71 o
   4  -1   8        5.41       32.99     39.46 o
   5  -1   8      250.61      336.27     72.39 o
   6  -1   8      115.29      115.02     89.40 o
   7  -1   8      173.98      145.49    110.51 o
   8  -1   8       29.57      218.15    174.92 o
  -8   0   8       18.22      195.84    177.70 o
  -7   0   8      519.73      648.31    146.24 o
  -6   0   8     1929.52     1869.25     76.80 o
  -5   0   8     2193.76     2195.44     67.87 o
  -4   0   8     2971.30     2998.14     86.30 o
  -3   0   8     4873.50     4759.98     87.74 o
  -2   0   8    34405.96    34711.95    170.06 o
  -1   0   8     1386.01     1452.81     82.57 o
   0   0   8    28001.02    28395.61    336.41 o
   1   0   8      884.10      878.68     26.58 o
   2   0   8    18184.30    19366.60    153.50 o
   3   0   8     5026.60     4733.25     56.29 o
   4   0   8     1416.36     1589.97     51.55 o
   5   0   8     2901.15     3006.94     94.18 o
   6   0   8       22.79      187.85     91.01 o
   7   0   8     1160.22     1241.70    145.05 o
   8   0   8      175.86      178.50    164.70 o
  -8   1   8      191.62      479.00    182.84 o
  -7   1   8      799.59      918.97    157.06 o
  -6   1   8     3136.30     3146.95     88.63 o
  -5   1   8       27.81       97.52     73.03 o
  -4   1   8    14736.10    14538.04    163.39 o
  -3   1   8     5451.37     5573.33     81.82 o
  -2   1   8     9090.39     9087.09     82.33 o
  -1   1   8    35000.24    34738.28    355.71 o
   0   1   8      117.73      108.41     14.97 o
   1   1   8    45912.22    45387.84    234.15 o
   2   1   8     3308.80     3247.94     46.52 o
   3   1   8     3246.01     3210.06     42.55 o
   4   1   8    11146.05    10649.07     79.15 o
   5   1   8      325.66      375.43     93.46 o
   6   1   8     4460.72     4484.83    146.25 o
   7   1   8     2256.51     2267.93    156.39 o
   8   1   8      441.72      477.94    165.20 o
  -8   2   8     2439.23     2235.39    176.77 o
  -7   2   8       55.53       44.79    133.02 o
  -6   2   8      819.15      886.82     91.70 o
  -5   2   8     1582.00     1448.39     81.19 o
  -4   2   8     1424.27     1539.90     54.01 o
  -3   2   8     2552.60     2451.76     57.21 o
  -2   2   8    46083.80    45353.15    409.06 o
  -1   2   8     3144.02     3224.44     46.00 o
   0   2   8    89609.13    87609.57    816.32 o
   1   2   8     3605.36     3625.19     87.12 o
   2   2   8    26344.50    25034.27    213.21 o
   3   2   8     3023.27     3166.80     47.22 o
   4   2   8      588.23      490.23     49.30 o
   5   2   8      616.76      706.12     99.12 o
   6   2   8     1178.68     1383.03    129.00 o
   7   2   8       64.17       88.58    142.00 o
   8   2   8     3543.44     3681.26    203.74 o
  -7   3   8     2471.23     2389.09    183.13 o
  -6   3   8     1686.27     1682.91    115.24 o
  -5   3   8       12.93       93.21     70.17 o
  -4   3   8     9846.82     9849.10    117.62 o
  -3   3   8     4404.04     4540.54     89.67 o
  -2   3   8    11612.77    11207.17    201.69 o
  -1   3   8    11405.60    11661.30    120.09 o
   0   3   8        8.31       69.12     43.13 o
   1   3   8     6594.17     6415.40     90.31 o
   2   3   8    12467.46    12420.25    116.65 o
   3   3   8      126.63      133.54     33.64 o
   4   3   8    15379.66    14894.39    153.32 o
   5   3   8       19.65       79.79     63.40 o
   6   3   8     3884.05     3903.69    155.01 o
   7   3   8      759.54      828.68    148.38 o
   8   3   8       67.38      245.96    177.02 o
  -7   4   8      693.37      766.10    178.48 o
  -6   4   8      417.09      478.28    114.47 o
  -5   4   8     4275.56     4147.45    109.39 o
  -4   4   8        2.86      218.66     53.17 o
  -3   4   8     1925.90     1945.44     80.09 o
  -2   4   8     2011.56     2080.98     46.36 o
  -1   4   8      527.33      558.44     29.43 o
   0   4   8       85.27      135.24     50.59 o
   1   4   8     2501.77     2450.36     46.42 o
   2   4   8      220.03      227.11     44.14 o
   3   4   8     6368.34     6541.76     84.78 o
   4   4   8       21.25       77.25     45.30 o
   5   4   8     4800.32     4773.38     98.26 o
   6   4   8      100.64      229.56    131.46 o
   7   4   8      231.73      315.06    160.92 o
   8   4   8       23.03      174.75    189.49 o
  -6   5   8      433.60      445.13    119.12 o
  -5   5   8       46.82       58.95     96.37 o
  -4   5   8        0.93       40.61     66.00 o
  -3   5   8        9.14       43.64     45.91 o
  -2   5   8       43.15      108.14     42.09 o
  -1   5   8      827.42      817.20     37.67 o
   0   5   8     1231.61     1204.89     60.72 o
   1   5   8     1469.22     1448.54     44.69 o
   2   5   8     1251.18     1292.18     63.23 o
   3   5   8       46.89       62.66     53.77 o
   4   5   8      120.99      132.70     72.99 o
   5   5   8       63.61      125.04     82.41 o
   6   5   8      125.65      188.18    145.91 o
   7   5   8       66.41      132.75    168.56 o
  -6   6   8      447.35      423.55    187.39 o
  -5   6   8      637.36      639.71    159.75 o
  -4   6   8       69.58      228.35    144.00 o
  -3   6   8      278.09      366.20     87.34 o
  -2   6   8      137.97      204.38     63.21 o
  -1   6   8      592.36      699.08     68.44 o
   0   6   8     1508.09     1437.29     73.94 o
   1   6   8      334.80      299.68     76.49 o
   2   6   8     1461.97     1466.93     76.67 o
   3   6   8     2473.56     2343.62     74.61 o
   4   6   8      572.10      704.14     89.32 o
   5   6   8     1009.26     1094.67    115.48 o
   6   6   8       88.78      421.95    179.43 o
   7   6   8       23.67      321.55    184.75 o
  -5   7   8       12.23      221.81    189.43 o
  -4   7   8     2018.38     1958.71    177.39 o
  -3   7   8      306.02      475.19    147.38 o
  -2   7   8     1353.17     1316.18    144.84 o
  -1   7   8       92.93      140.96     73.89 o
   0   7   8        8.24       14.52     73.44 o
   1   7   8       18.41        7.95     69.89 o
   2   7   8     2721.29     2671.78     94.21 o
   3   7   8        3.37       57.02    102.51 o
   4   7   8     3808.56     3773.49    117.61 o
   5   7   8      185.68      308.22    154.08 o
   6   7   8     1448.16     1578.81    181.99 o
  -3   8   8     1225.93     1131.44    184.00 o
  -2   8   8     2378.53     2503.66    177.68 o
  -1   8   8      807.71      793.30    111.13 o
   0   8   8     6539.45     6612.79    146.42 o
   1   8   8      173.48      202.11     82.89 o
   2   8   8     3168.08     3088.00    112.02 o
   3   8   8      701.66      770.49    125.81 o
   4   8   8        0.49       75.60    162.74 o
   5   8   8      852.10      986.23    145.22 o
  -1   9   8     1830.23     1833.54    185.48 o
   0   9   8       14.06       17.13    115.94 o
   1   9   8     3050.43     3105.65    139.25 o
   2   9   8      471.28      488.20    126.01 o
   3   9   8      955.08     1227.87    346.19 o
  -3  -9   9      399.35      614.90    199.12 o
  -2  -9   9      516.63     1095.49    480.67 o
  -1  -9   9      563.01      994.47    200.04 o
   0  -9   9       31.08      120.55    188.75 o
   1  -9   9        3.72      295.75    268.20 o
  -5  -8   9      439.50      475.62    183.75 o
  -4  -8   9     2961.31     2739.73    185.49 o
  -3  -8   9       10.20      250.86    205.06 o
  -2  -8   9      671.62      746.67    119.58 o
  -1  -8   9     1521.97     1878.03    264.03 o
   0  -8   9       56.07      323.81    163.79 o
   1  -8   9     4136.56     4221.98    157.80 o
   2  -8   9      848.99      868.20    136.95 o
   3  -8   9     1161.46     1158.22    145.48 o
  -6  -7   9      755.46      942.88    146.52 o
  -5  -7   9      110.49      218.23    125.16 o
  -4  -7   9        2.52      141.00    108.15 o
  -3  -7   9        4.23      101.43    128.40 o
  -2  -7   9     1400.21     1772.96    114.48 o
  -1  -7   9       61.69       73.50     90.05 o
   0  -7   9     5252.67     5477.19    106.67 o
   1  -7   9      185.39      256.11     88.32 o
   2  -7   9     4761.56     4461.29    116.97 o
   3  -7   9      163.79      200.85     92.79 o
   4  -7   9      639.61      566.00    122.73 o
   5  -7   9      121.20       96.19    169.75 o
  -6  -6   9     1963.13     1864.63    139.37 o
  -5  -6   9      261.59      289.94    111.84 o
  -4  -6   9     6407.96     6185.44    134.06 o
  -3  -6   9      390.21      367.03     85.90 o
  -2  -6   9     4376.77     4298.43     97.59 o
  -1  -6   9     2990.03     3084.71     70.09 o
   0  -6   9        0.11       43.81     69.89 o
   1  -6   9     2547.24     2641.35     72.41 o
   2  -6   9     4064.34     3931.46    139.80 o
   3  -6   9     1040.33     1067.37     86.41 o
   4  -6   9     5848.67     5538.40    143.75 o
   5  -6   9      156.85      231.78    115.61 o
   6  -6   9     2004.83     1948.02    148.51 o
  -7  -5   9       23.54      609.74    485.49 o
  -6  -5   9      150.05      288.39    118.63 o
  -5  -5   9      808.29     1067.01    105.51 o
  -4  -5   9       19.12      107.00     88.32 o
  -3  -5   9     4101.08     4118.67    218.02 o
  -2  -5   9      151.98      165.68     62.84 o
  -1  -5   9      818.45      755.20     55.35 o
   0  -5   9      291.01      283.85     55.27 o
   1  -5   9      768.66      733.80     56.11 o
   2  -5   9      633.91      725.03     67.92 o
   3  -5   9      295.97      346.26     68.40 o
   4  -5   9      476.79      511.63     95.81 o
   5  -5   9     1420.89     1396.02    117.34 o
   6  -5   9      309.96      304.93    122.23 o
  -7  -4   9      149.18      223.55    163.91 o
  -6  -4   9       24.17       45.48    105.56 o
  -5  -4   9      428.58      452.37    113.46 o
  -4  -4   9     1059.46      999.28     80.75 o
  -3  -4   9     2299.90     2340.83    102.20 o
  -2  -4   9     3652.80     3755.42    100.86 o
  -1  -4   9     1947.50     2062.62     60.88 o
   0  -4   9     1430.22     1377.07     34.90 o
   1  -4   9     2920.00     3401.97     57.44 o
   2  -4   9      100.44      127.49     34.61 o
   3  -4   9     1284.42     1299.08     47.20 o
   4  -4   9        1.81       -3.60     51.64 o
   5  -4   9      195.50      212.61     92.33 o
   6  -4   9      112.76      171.24    109.10 o
   7  -4   9      259.57      230.88    129.69 o
  -8  -3   9      647.87      644.79    193.93 o
  -7  -3   9       43.35      254.79    158.49 o
  -6  -3   9      117.83      242.43     97.02 o
  -5  -3   9      241.73      283.20     85.23 o
  -4  -3   9      200.67      205.55     40.28 o
  -3  -3   9     1303.44     1222.90     59.70 o
  -2  -3   9     6684.36     7043.13     84.93 o
  -1  -3   9     5177.36     5192.59     63.55 o
   0  -3   9      124.71      150.65     22.97 o
   1  -3   9     1289.20     1347.60     30.12 o
   2  -3   9       69.67       94.14     18.57 o
   3  -3   9     1618.30     1590.32     37.45 o
   4  -3   9      392.04      628.16     65.15 o
   5  -3   9      268.69      310.10     64.74 o
   6  -3   9      501.70      565.66     90.12 o
   7  -3   9      341.62      353.05    124.33 o
  -8  -2   9      507.39      518.21    181.50 o
  -7  -2   9      881.22     1020.10    157.73 o
  -6  -2   9     3802.36     3774.12    115.84 o
  -5  -2   9      281.37      311.49     76.73 o
  -4  -2   9    10001.49     9802.11    117.38 o
  -3  -2   9      675.47      751.62     36.43 o
  -2  -2   9     2152.81     2157.09     47.09 o
  -1  -2   9     7120.47     6997.85    127.36 o
   0  -2   9       55.13       44.22     20.11 o
   1  -2   9    10019.69    10025.10     81.79 o
   2  -2   9     2615.38     2507.45     42.44 o
   3  -2   9       46.45       79.18     29.08 o
   4  -2   9     9144.03     8922.57     90.59 o
   5  -2   9      165.31      272.68     64.58 o
   6  -2   9     2661.64     2623.43     90.79 o
   7  -2   9      701.17      795.69    103.50 o
   8  -2   9      224.04      256.32    118.07 o
  -8  -1   9     1384.17     1862.24    190.46 o
  -7  -1   9      582.90      514.39    149.07 o
  -6  -1   9      366.55      594.75     90.59 o
  -5  -1   9     1917.70     1867.70     67.51 o
  -4  -1   9        7.67       60.31     53.79 o
  -3  -1   9     2418.39     2550.51     65.68 o
  -2  -1   9     7075.55     6843.19     75.30 o
  -1  -1   9      984.64      963.53     38.45 o
   0  -1   9    32406.18    32560.60    175.39 o
   1  -1   9     1611.46     1652.46     26.46 o
   2  -1   9    29281.10    28716.95    200.60 o
   3  -1   9     5513.89     5508.55     75.27 o
   4  -1   9       13.70       31.34     39.16 o
   5  -1   9     1652.73     1775.08     83.86 o
   6  -1   9     1930.57     1907.79    104.24 o
   7  -1   9      160.09      139.09    110.76 o
   8  -1   9     3238.75     3094.14    202.54 o
  -8   0   9      312.91      352.31    178.39 o
  -7   0   9     3064.05     2901.50    172.30 o
  -6   0   9     1903.94     1962.10     77.85 o
  -5   0   9      731.62      732.48     60.38 o
  -4   0   9    10252.19    10104.79    404.89 o
  -3   0   9     1664.19     1722.74     69.06 o
  -2   0   9    14913.91    14293.14    242.36 o
  -1   0   9     5055.52     4911.87     83.17 o
   0   0   9       24.99       62.88     27.85 o
   1   0   9    14941.34    15586.27    144.32 o
   2   0   9    21196.45    21561.83    106.22 o
   3   0   9     2816.57     2779.58     79.41 o
   4   0   9    16830.61    16270.63    106.88 o
   5   0   9       31.47      101.60     70.91 o
   6   0   9     2057.98     2077.67    105.62 o
   7   0   9      960.91      952.34    141.16 o
   8   0   9        5.87       -7.44    167.63 o
  -8   1   9       20.73      154.61    180.90 o
  -7   1   9      847.87      775.96    154.75 o
  -6   1   9     1500.98     1357.44     79.78 o
  -5   1   9     5103.24     5045.96    107.59 o
  -4   1   9      267.21      512.76     67.30 o
  -3   1   9      265.18      253.57     65.13 o
  -2   1   9     1588.80     1642.42     48.17 o
  -1   1   9      456.76      521.17     41.75 o
   0   1   9       72.49      113.38     11.41 o
   1   1   9      657.11      670.36     26.72 o
   2   1   9     3591.80     3629.62     55.87 o
   3   1   9     7790.03     7749.53     59.55 o
   4   1   9      110.87      244.06     43.06 o
   5   1   9     7091.87     7066.12    143.81 o
   6   1   9        3.50      116.06    116.26 o
   7   1   9      173.44      253.52    141.43 o
   8   1   9      115.85       64.32    164.58 o
  -8   2   9       39.03      152.90    160.27 o
  -7   2   9      764.95      799.65    142.28 o
  -6   2   9       96.88       88.50     89.27 o
  -5   2   9      343.37      383.49     68.46 o
  -4   2   9      112.34      213.29     47.13 o
  -3   2   9       67.76      130.44     42.17 o
  -2   2   9      134.78      207.44     30.10 o
  -1   2   9     1202.30     1169.39     27.43 o
   0   2   9      544.52      567.63     35.56 o
   1   2   9     3025.41     3212.94     38.32 o
   2   2   9     1028.37     1066.28     40.15 o
   3   2   9     2643.45     2595.30     68.73 o
   4   2   9       42.15       80.18     51.92 o
   5   2   9       93.88      162.31     70.75 o
   6   2   9        0.75       24.48    115.26 o
   7   2   9      133.52      238.65    142.71 o
   8   2   9        3.85      215.60    179.84 o
  -7   3   9      253.44      399.25    128.16 o
  -6   3   9      703.00      670.69    109.89 o
  -5   3   9      605.50      601.15     73.15 o
  -4   3   9      442.53      513.77     54.01 o
  -3   3   9     2136.55     2114.71     56.36 o
  -2   3   9     3780.89     3977.11     51.32 o
  -1   3   9       82.58       85.03     32.86 o
   0   3   9    40603.23    42251.77    176.41 o
   1   3   9       48.72       35.99     48.30 o
   2   3   9    31562.61    33594.96    284.23 o
   3   3   9     2347.10     2277.42     46.37 o
   4   3   9      631.09      682.91     38.97 o
   5   3   9     1682.95     1724.54     92.16 o
   6   3   9     1186.97     1152.77    135.54 o
   7   3   9      238.96      289.53    147.52 o
   8   3   9      273.74      301.38    174.82 o
  -7   4   9       40.74      109.88    173.33 o
  -6   4   9     2907.99     2834.83    131.67 o
  -5   4   9      435.76      559.03     80.78 o
  -4   4   9     6412.25     6477.59    101.07 o
  -3   4   9     4745.14     4660.89     80.63 o
  -2   4   9     3840.84     3912.24     54.49 o
  -1   4   9       86.38      140.60     24.98 o
   0   4   9        2.02       14.83     49.78 o
   1   4   9     9022.35     9920.65    124.69 o
   2   4   9     4527.24     4469.68     71.60 o
   3   4   9     1004.43     1100.08     54.10 o
   4   4   9     6179.97     6308.79     76.33 o
   5   4   9      704.50      782.54     79.06 o
   6   4   9     1793.67     1923.86    145.67 o
   7   4   9       77.34      102.09    152.67 o
   8   4   9      160.03      216.79    187.48 o
  -6   5   9      212.30      221.57    158.25 o
  -5   5   9     1912.86     2099.19    116.41 o
  -4   5   9      477.38      452.84     61.34 o
  -3   5   9     2353.54     2368.80     60.37 o
  -2   5   9     9693.01     9391.70    100.23 o
  -1   5   9     2228.63     2115.36     68.81 o
   0   5   9    20465.39    20204.14    216.07 o
   1   5   9     2305.26     2342.81     91.99 o
   2   5   9    13535.43    13565.38    117.24 o
   3   5   9     3555.93     3475.49     72.01 o
   4   5   9       56.89       78.89     75.20 o
   5   5   9     1890.90     1956.72     93.91 o
   6   5   9     2269.09     2641.61    165.69 o
   7   5   9      173.81      237.25    170.30 o
  -6   6   9     1464.00     1403.28    194.24 o
  -5   6   9      143.67      143.90    153.90 o
  -4   6   9     2798.96     2870.83    171.78 o
  -3   6   9     4276.22     4192.06    309.50 o
  -2   6   9     1685.46     1631.94     72.26 o
  -1   6   9    11980.66    11757.65    191.53 o
   0   6   9        4.13       35.51     62.49 o
   1   6   9    11023.29    11029.42    139.84 o
   2   6   9     1913.25     1946.73     80.51 o
   3   6   9     3194.93     3223.67     79.91 o
   4   6   9     2652.30     2701.12    100.70 o
   5   6   9       35.68      119.63     93.19 o
   6   6   9     1084.01     1178.12    166.50 o
   7   6   9     1756.79     1850.24    195.12 o
  -5   7   9     2694.04     2762.47    262.59 o
  -4   7   9       48.99      126.21    158.92 o
  -3   7   9     2497.43     2572.95    172.44 o
  -2   7   9      872.40      800.74    140.31 o
  -1   7   9      794.79      760.40     78.38 o
   0   7   9      198.07      229.61     74.85 o
   1   7   9     1456.72     1354.63     76.92 o
   2   7   9        2.36       44.23     80.10 o
   3   7   9     3923.85     3832.55    131.09 o
   4   7   9      354.11      490.43     99.66 o
   5   7   9     4264.78     4330.01    152.50 o
   6   7   9       12.84      252.20    175.07 o
  -3   8   9        8.79      199.06    170.44 o
  -2   8   9       13.16       82.06    150.98 o
  -1   8   9     1903.13     1898.79    121.18 o
   0   8   9      683.45      712.40    128.80 o
   1   8   9     2006.19     1939.07    101.23 o
   2   8   9      953.09      957.46    108.31 o
   3   8   9      792.22      809.56    143.60 o
   4   8   9      367.40      357.33    132.14 o
   5   8   9      235.83      875.89    636.46 o
  -1   9   9      736.16      856.98    175.61 o
   0   9   9       18.75       23.64    117.23 o
   1   9   9      673.45      719.59    122.26 o
   2   9   9       58.34       74.55    149.14 o
   3   9   9      745.91      801.63    172.17 o
  -3  -9  10       10.42      155.15    201.25 o
  -2  -9  10      940.16      927.70    199.25 o
  -1  -9  10     1144.54     1355.16    203.49 o
   0  -9  10        4.86      115.22    190.54 o
   1  -9  10     1352.64     1289.73    209.09 o
  -5  -8  10      617.79      778.98    186.93 o
  -4  -8  10      270.50      685.16    397.45 o
  -3  -8  10     2613.99     2735.36    149.28 o
  -2  -8  10      547.11      602.28    120.21 o
  -1  -8  10     1233.71     1793.63    350.26 o
   0  -8  10      680.20      673.50    165.68 o
   1  -8  10      252.62      237.35    158.04 o
   2  -8  10       99.86      186.97    154.35 o
   3  -8  10      293.26      568.18    148.53 o
  -6  -7  10       20.49      272.53    145.37 o
  -5  -7  10        0.15       90.13    125.98 o
  -4  -7  10      421.37      446.26    110.20 o
  -3  -7  10     1100.64     1088.98    136.70 o
  -2  -7  10      944.64      858.41    106.30 o
  -1  -7  10       62.66       21.74     88.52 o
   0  -7  10     1254.05     1207.95     84.78 o
   1  -7  10       94.28      106.62     86.00 o
   2  -7  10      681.35      753.82    112.42 o
   3  -7  10       40.14      113.44     95.12 o
   4  -7  10        8.14       61.33    118.07 o
   5  -7  10       18.70       61.95    173.75 o
  -6  -6  10        9.02      228.71    129.89 o
  -5  -6  10      254.28      280.27    113.59 o
  -4  -6  10      424.05      719.50    150.07 o
  -3  -6  10      275.70      236.72     86.80 o
  -2  -6  10     1623.80     1561.17     81.75 o
  -1  -6  10     1132.80     1128.06     60.02 o
   0  -6  10     1117.81     1132.24     71.16 o
   1  -6  10        2.43       26.23     56.03 o
   2  -6  10       72.72      101.64     77.83 o
   3  -6  10       46.34      204.53     82.76 o
   4  -6  10      305.41      430.67    109.04 o
   5  -6  10       16.62       47.38    116.32 o
   6  -6  10      598.05      587.29    136.47 o
  -7  -5  10      127.62      118.46    172.86 o
  -6  -5  10     1189.36     1198.31    122.83 o
  -5  -5  10      146.93      166.74    103.63 o
  -4  -5  10     4396.59     4260.05    114.95 o
  -3  -5  10       98.54      130.30    100.75 o
  -2  -5  10     1114.82     1113.06     68.79 o
  -1  -5  10     1218.04     1279.66     57.17 o
   0  -5  10      256.44      271.03     53.46 o
   1  -5  10     5214.40     5201.75     78.42 o
   2  -5  10     2398.29     2412.88     80.81 o
   3  -5  10      439.03      524.69     72.37 o
   4  -5  10     4099.38     3920.60    121.74 o
   5  -5  10       23.32      110.54    104.39 o
   6  -5  10      840.45      899.35    129.47 o
  -7  -4  10      515.67      689.69    191.43 o
  -6  -4  10     1335.20     1397.08    148.83 o
  -5  -4  10     1864.15     1858.74    101.96 o
  -4  -4  10       98.61      124.72     77.51 o
  -3  -4  10     4284.23     4122.99    116.62 o
  -2  -4  10     6115.84     6077.17    112.79 o
  -1  -4  10      132.52      165.41     43.72 o
   0  -4  10     5082.96     4753.51     50.10 o
   1  -4  10      424.74      446.24     41.16 o
   2  -4  10    11323.40    10835.23    156.19 o
   3  -4  10     2227.81     2292.21     73.98 o
   4  -4  10      510.52      544.19     68.67 o
   5  -4  10     1075.00     1088.10    106.08 o
   6  -4  10     1254.06     1297.78    122.52 o
   7  -4  10      366.90      377.57    136.05 o
  -8  -3  10       20.13       58.35    185.71 o
  -7  -3  10     1179.16     1273.62    167.77 o
  -6  -3  10     1401.46     1241.12    107.14 o
  -5  -3  10       46.32       75.72     83.56 o
  -4  -3  10     7826.31     7579.96    115.03 o
  -3  -3  10     2565.91     2365.03     68.28 o
  -2  -3  10     7858.90     7839.76    108.98 o
  -1  -3  10      210.93      301.52     39.64 o
   0  -3  10       44.10       52.19     30.11 o
   1  -3  10     4615.20     4103.27     53.36 o
   2  -3  10    12464.31    11912.57    187.07 o
   3  -3  10     7803.50     7836.55    144.58 o
   4  -3  10    12022.80    11768.15     94.80 o
   5  -3  10      197.14      208.48     63.08 o
   6  -3  10     1814.04     1765.39     94.96 o
   7  -3  10     1073.91     1023.28    133.96 o
  -8  -2  10       15.07       81.93    203.54 o
  -7  -2  10     1383.31     1345.31    115.66 o
  -6  -2  10       25.85      123.57     90.78 o
  -5  -2  10    10192.80    10207.98    160.04 o
  -4  -2  10     1127.68     1186.19     73.89 o
  -3  -2  10     7704.05     7616.66    102.45 o
  -2  -2  10     1561.11     1520.85     46.21 o
  -1  -2  10       45.90       60.02     44.15 o
   0  -2  10     1291.74     1283.88     26.73 o
   1  -2  10      153.76      126.73     25.50 o
   2  -2  10      177.89      187.77     16.90 o
   3  -2  10     7809.55     7642.05     83.19 o
   4  -2  10     1630.62     1780.81     60.91 o
   5  -2  10     9088.46     8974.62    105.76 o
   6  -2  10      344.25      357.64     76.74 o
   7  -2  10     1555.09     1503.35    110.67 o
   8  -2  10        6.81      112.15    120.17 o
  -8  -1  10       76.37      318.88    181.10 o
  -7  -1  10      647.90      831.80    158.74 o
  -6  -1  10     1083.31     1060.10     93.53 o
  -5  -1  10      569.46      666.91     64.53 o
  -4  -1  10     1183.86     1245.83     66.66 o
  -3  -1  10     1993.33     1946.88     49.69 o
  -2  -1  10     3256.83     3226.53     55.62 o
  -1  -1  10     8058.17     8149.61     86.55 o
   0  -1  10       95.19      127.67     22.49 o
   1  -1  10     3197.48     3266.06     32.97 o
   2  -1  10        5.14       16.46     15.57 o
   3  -1  10     5373.87     5478.95     47.73 o
   4  -1  10       31.20       51.43     39.30 o
   5  -1  10       46.55      147.81     71.29 o
   6  -1  10      382.30      375.49     91.59 o
   7  -1  10      599.25      552.05    101.68 o
   8  -1  10       57.94      245.84    134.40 o
  -8   0  10     2026.57     1700.07    196.68 o
  -7   0  10       31.52      300.94    147.35 o
  -6   0  10      631.85      645.01     70.61 o
  -5   0  10      120.78      159.10     59.41 o
  -4   0  10     2308.61     2412.31    139.02 o
  -3   0  10      375.70      351.99     56.82 o
  -2   0  10     2299.64     2372.73     71.85 o
  -1   0  10      546.10      614.22     63.98 o
   0   0  10       51.12       50.15     25.32 o
   1   0  10       22.95       45.38     27.20 o
   2   0  10    10456.06    11314.83     66.44 o
   3   0  10      119.75      108.69     20.55 o
   4   0  10      128.35      137.98     45.39 o
   5   0  10      135.87      169.03     70.35 o
   6   0  10     1237.51     1131.50     99.34 o
   7   0  10      280.53      365.52    136.68 o
   8   0  10      291.73      208.58    168.32 o
  -8   1  10      272.82      313.35    188.53 o
  -7   1  10       51.71      106.35    153.66 o
  -6   1  10     2024.72     2144.95     85.51 o
  -5   1  10       81.25      145.43     74.27 o
  -4   1  10     5693.43     5549.35    146.24 o
  -3   1  10     4037.55     4172.22    110.74 o
  -2   1  10     1484.03     1510.05     48.86 o
  -1   1  10     9425.58     9479.43     83.24 o
   0   1  10       10.15       43.64     12.60 o
   1   1  10     3384.25     3511.69     38.79 o
   2   1  10     5317.31     5394.10     53.26 o
   3   1  10       82.36      110.17     35.40 o
   4   1  10    11432.34    11032.05    143.46 o
   5   1  10      295.26      394.46     69.71 o
   6   1  10     2270.39     2340.16    137.23 o
   7   1  10      121.09      174.23    140.02 o
   8   1  10      113.28      133.39    169.39 o
  -8   2  10      981.68     1070.02    169.01 o
  -7   2  10     1077.99     1145.08    145.56 o
  -6   2  10      147.98      277.19     90.12 o
  -5   2  10     5817.80     5995.02    135.36 o
  -4   2  10      328.97      211.33     57.46 o
  -3   2  10     5896.61     5799.65     74.98 o
  -2   2  10    14456.76    13774.24    214.63 o
  -1   2  10     5579.49     5343.16    102.02 o
   0   2  10    18811.83    18607.14    273.42 o
   1   2  10     7968.85     8352.15     51.41 o
   2   2  10    26195.17    26381.85    299.16 o
   3   2  10    15213.68    15515.54     94.19 o
   4   2  10      288.43      325.82     58.13 o
   5   2  10     4968.76     5067.35    106.15 o
   6   2  10     1835.84     1874.61    134.28 o
   7   2  10      302.74      429.21    144.27 o
   8   2  10     2998.77     3064.13    199.96 o
  -7   3  10     2815.55     2852.70    144.71 o
  -6   3  10      334.85      454.56    110.12 o
  -5   3  10       11.38       42.99     62.13 o
  -4   3  10     3313.47     3292.63     72.62 o
  -3   3  10     3092.85     3157.44     63.60 o
  -2   3  10     6739.10     6505.32    106.77 o
  -1   3  10     9809.10     9469.33     91.23 o
   0   3  10      110.53      179.13     45.02 o
   1   3  10    19254.60    19099.93    173.07 o
   2   3  10     8589.46     8757.50     82.65 o
   3   3  10     8196.71     8082.81     96.80 o
   4   3  10     4545.67     4526.18     66.59 o
   5   3  10      195.92      283.85     80.29 o
   6   3  10      698.76      740.86    129.72 o
   7   3  10     2061.16     2120.02    167.21 o
   8   3  10      180.25      294.98    179.56 o
  -7   4  10      929.75     1105.35    183.49 o
  -6   4  10      992.07      902.70    119.50 o
  -5   4  10     5875.27     5955.44    220.63 o
  -4   4  10      213.96      223.21     54.87 o
  -3   4  10     4971.31     5265.49     98.94 o
  -2   4  10     2682.79     2737.79     48.19 o
  -1   4  10     2944.89     2953.02     41.28 o
   0   4  10     3580.62     3655.29     77.59 o
   1   4  10     3059.75     2737.13    105.60 o
   2   4  10       28.32       46.65     47.85 o
   3   4  10    10130.10    10193.72     90.99 o
   4   4  10     1211.01     1274.06     57.49 o
   5   4  10     8760.03     8723.14    142.91 o
   6   4  10      595.87      715.11    134.64 o
   7   4  10     1289.56     1276.15    167.98 o
   8   4  10       15.29       54.16    191.87 o
  -6   5  10      709.73      692.44    164.76 o
  -5   5  10       85.43      180.81     98.49 o
  -4   5  10     1120.29     1072.47     73.63 o
  -3   5  10      209.21      200.48     48.19 o
  -2   5  10      600.36      611.03     43.37 o
  -1   5  10     2081.96     1989.47     94.86 o
   0   5  10      660.63      729.31     58.74 o
   1   5  10     5365.85     5477.67    117.25 o
   2   5  10     2514.38     2432.60     73.12 o
   3   5  10      866.07      888.83     61.38 o
   4   5  10     1471.39     1371.52     81.96 o
   5   5  10       30.82       63.81     86.45 o
   6   5  10      683.03      734.64    149.59 o
   7   5  10      821.49      703.51    178.14 o
  -5   6  10      346.50      368.94    158.81 o
  -4   6  10      112.73      101.09    144.66 o
  -3   6  10       44.05      155.02    121.36 o
  -2   6  10      454.73      404.78     64.26 o
  -1   6  10     1568.65     1504.02     73.45 o
   0   6  10      411.66      418.80     66.30 o
   1   6  10      478.04      495.82     95.47 o
   2   6  10      305.07      341.46     70.53 o
   3   6  10     1722.39     1676.04     81.96 o
   4   6  10      151.05      190.01     86.91 o
   5   6  10      622.49      649.41     98.20 o
   6   6  10      304.66      316.14    158.31 o
   7   6  10        9.58      307.99    187.37 o
  -5   7  10       44.90      196.70    184.96 o
  -4   7  10     1019.11      865.64    167.63 o
  -3   7  10      466.43      435.79    151.30 o
  -2   7  10      642.78      706.31    140.10 o
  -1   7  10       13.16       25.85     87.64 o
   0   7  10      271.55      242.67     76.84 o
   1   7  10      154.95      222.55     90.41 o
   2   7  10     1607.81     1538.51     88.68 o
   3   7  10       44.62      261.75    149.33 o
   4   7  10      783.59      867.69    118.20 o
   5   7  10      543.33     1094.06    117.03 o
   6   7  10      560.69      686.04    178.68 o
  -3   8  10     2634.58     2699.54    198.89 o
  -2   8  10     2777.30     2796.61    180.71 o
  -1   8  10      995.97      996.15    113.78 o
   0   8  10     6764.12     6227.43    174.76 o
   1   8  10      388.67      413.58     91.38 o
   2   8  10     1118.55     1061.09    110.39 o
   3   8  10     1395.00     1496.28    155.90 o
   4   8  10        4.39       31.19    150.97 o
   5   8  10     1777.13     1977.53    265.61 o
  -1   9  10     7294.40     7102.91    339.30 o
   0   9  10        2.11       55.85    116.48 o
   1   9  10     4297.56     4093.10    146.07 o
   2   9  10       75.55       53.00    151.65 o
   3   9  10      313.19      358.20    160.26 o
  -2  -9  11       18.08      270.98    195.02 o
  -1  -9  11      437.81     1497.44    636.63 o
   0  -9  11      131.58      154.24    190.10 o
   1  -9  11       37.27     1321.16    949.48 o
  -4  -8  11     1837.82     1900.94    179.44 o
  -3  -8  11      185.06      240.40    153.30 o
  -2  -8  11      812.70      858.31    122.27 o
  -1  -8  11      308.77      461.95    164.10 o
   0  -8  11      116.89      196.82    163.56 o
   1  -8  11     1582.96     1536.79    136.99 o
   2  -8  11     1367.44     1310.22    140.36 o
   3  -8  11      593.32      540.61    173.47 o
  -6  -7  11     1818.50     1879.26    156.67 o
  -5  -7  11      444.41      493.16    127.18 o
  -4  -7  11       12.54       96.01    109.18 o
  -3  -7  11     1489.23     1518.34    136.59 o
  -2  -7  11     3847.71     3787.14    128.49 o
  -1  -7  11       59.99      139.12     91.77 o
   0  -7  11     4842.11     4832.04    140.08 o
   1  -7  11       71.93       87.46     90.21 o
   2  -7  11     3779.97     3700.19    118.16 o
   3  -7  11      764.32      777.92    102.32 o
   4  -7  11      787.58      725.97    122.54 o
   5  -7  11      249.50      381.16    134.23 o
  -6  -6  11     1288.03     1241.09    138.19 o
  -5  -6  11     2758.14     2840.98    131.55 o
  -4  -6  11     3379.71     3241.66    118.94 o
  -3  -6  11      404.88      502.63     87.95 o
  -2  -6  11     2019.38     1889.94     82.80 o
  -1  -6  11     5082.13     5066.22    113.54 o
   0  -6  11       19.51       69.81     65.57 o
   1  -6  11     4835.49     4700.44     81.06 o
   2  -6  11     2250.06     2282.10     93.65 o
   3  -6  11     1464.24     1620.32     94.94 o
   4  -6  11     4102.65     3803.56    170.84 o
   5  -6  11        0.03       45.41    117.86 o
   6  -6  11     1445.36     1401.12    143.31 o
  -7  -5  11      770.57      873.60    183.11 o
  -6  -5  11       63.12      173.91    120.01 o
  -5  -5  11     5288.49     5075.76    164.65 o
  -4  -5  11        5.62       86.54    106.39 o
  -3  -5  11     9644.11     9777.30    229.41 o
  -2  -5  11     1042.74      954.47     78.22 o
  -1  -5  11     1347.74     1340.81     59.35 o
   0  -5  11     1678.45     1559.98     75.70 o
   1  -5  11      122.77      154.63     49.97 o
   2  -5  11        3.61       31.70     44.14 o
   3  -5  11     5256.94     5260.37    102.08 o
   4  -5  11      805.58      925.50     97.58 o
   5  -5  11     4463.38     4195.46    138.61 o
   6  -5  11      205.90      275.56    126.25 o
  -7  -4  11      738.95      996.28    180.60 o
  -6  -4  11     1026.72     1077.50    149.38 o
  -5  -4  11       74.24      231.55     92.25 o
  -4  -4  11     2763.28     2669.27     97.61 o
  -3  -4  11     3205.15     3327.98    111.51 o
  -2  -4  11     3751.88     3654.99     77.13 o
  -1  -4  11     3971.76     4058.40     61.38 o
   0  -4  11      787.97      742.00     33.10 o
   1  -4  11       33.66       73.84     36.82 o
   2  -4  11        0.45        0.16     30.00 o
   3  -4  11       52.04      167.52     62.81 o
   4  -4  11       85.48      112.58     65.33 o
   5  -4  11      118.16      208.29     99.50 o
   6  -4  11      807.07      849.32    119.68 o
   7  -4  11      346.76      331.75    131.61 o
  -8  -3  11        0.72       62.35    187.29 o
  -7  -3  11        7.35      203.50    115.43 o
  -6  -3  11       10.57       67.42     97.70 o
  -5  -3  11       60.66      143.56     85.75 o
  -4  -3  11      128.92      245.10     72.99 o
  -3  -3  11        5.00       44.49     70.17 o
  -2  -3  11     1080.19     1016.35     55.97 o
  -1  -3  11     1865.79     1664.83     82.66 o
   0  -3  11        4.28       36.51     30.56 o
   1  -3  11      365.18      292.45     28.33 o
   2  -3  11     4740.67     4931.11     43.56 o
   3  -3  11      748.57      722.92     31.87 o
   4  -3  11        8.87       84.10     47.58 o
   5  -3  11        4.31       45.14     63.74 o
   6  -3  11       59.49      118.88     88.37 o
   7  -3  11      607.53      696.57    126.95 o
  -8  -2  11       75.77      177.46    191.13 o
  -7  -2  11       51.51      181.24    107.85 o
  -6  -2  11     1452.44     1468.35    104.02 o
  -5  -2  11       61.63      299.82     84.59 o
  -4  -2  11     6605.73     6310.63     89.30 o
  -3  -2  11     1289.55     1263.28     46.33 o
  -2  -2  11      469.37      481.89     48.26 o
  -1  -2  11      160.89      177.41     42.96 o
   0  -2  11        0.64        2.31     21.14 o
   1  -2  11      304.10      251.56     29.86 o
   2  -2  11     1431.53     1424.42     36.26 o
   3  -2  11        8.86       70.23     28.63 o
   4  -2  11    10222.81     9544.70    144.82 o
   5  -2  11       43.54      259.82     66.23 o
   6  -2  11     2502.90     2541.17     90.42 o
   7  -2  11      166.08      205.86    104.60 o
   8  -2  11       81.72      100.11    119.22 o
  -8  -1  11      927.17     1103.05    220.52 o
  -7  -1  11     1131.27     1273.97    159.53 o
  -6  -1  11     1105.10     1227.14     99.44 o
  -5  -1  11     6674.15     6602.11    117.56 o
  -4  -1  11      134.03      135.50     62.71 o
  -3  -1  11    11154.80    10962.87    182.01 o
  -2  -1  11    14154.77    13672.80    131.84 o
  -1  -1  11     5383.06     5216.07     73.45 o
   0  -1  11     8626.92     8335.98    148.89 o
   1  -1  11     9757.82     9719.02     63.82 o
   2  -1  11    13322.73    13153.22     49.49 o
   3  -1  11    25004.10    25509.86    132.79 o
   4  -1  11      348.61      338.72     32.85 o
   5  -1  11     8829.19     8660.27    191.67 o
   6  -1  11     1218.90     1260.27     97.83 o
   7  -1  11      875.86      931.55    106.45 o
   8  -1  11     1757.35     1741.73    151.46 o
  -8   0  11       36.44      107.45    178.00 o
  -7   0  11     5799.71     5981.48    441.16 o
  -6   0  11       18.40       59.00     69.77 o
  -5   0  11      487.65      503.94     64.44 o
  -4   0  11      771.66      738.68     78.61 o
  -3   0  11    10693.43    10534.07    130.02 o
  -2   0  11     1584.38     1591.51     72.02 o
  -1   0  11    64257.31    62306.77   1222.91 o
   0   0  11        0.38       16.99     26.99 o
   1   0  11    61566.80    62239.85    528.10 o
   2   0  11     7485.56     7485.53    102.54 o
   3   0  11    14860.28    15092.59     91.33 o
   4   0  11     2782.05     2671.56     58.63 o
   5   0  11      950.37      977.11     76.20 o
   6   0  11       34.39       78.01     90.79 o
   7   0  11     2883.39     2856.61    155.95 o
   8   0  11       12.95       51.02    164.24 o
  -8   1  11     2018.41     1891.24    203.86 o
  -7   1  11      854.12      931.60    158.27 o
  -6   1  11      405.10      446.92     78.07 o
  -5   1  11     5635.39     5795.74    113.07 o
  -4   1  11     2034.46     2165.17     80.38 o
  -3   1  11     2379.57     2266.56     86.70 o
  -2   1  11    18253.35    18333.35    224.92 o
  -1   1  11      923.68      900.82     46.55 o
   0   1  11    34198.27    34109.40    250.11 o
   1   1  11     3671.29     3685.16     42.13 o
   2   1  11     8316.90     8642.27     97.60 o
   3   1  11    15911.54    16083.03    104.51 o
   4   1  11     1086.27     1059.09     57.38 o
   5   1  11    12369.99    12116.12    130.19 o
   6   1  11     1610.33     1520.64    122.02 o
   7   1  11     1338.59     1469.93    151.98 o
   8   1  11      385.60      448.26    172.66 o
  -8   2  11       37.65      116.17    163.27 o
  -7   2  11      729.29      771.39    143.29 o
  -6   2  11     1422.01     1366.52     99.91 o
  -5   2  11       33.25      153.41     71.72 o
  -4   2  11     4831.20     4600.42     93.97 o
  -3   2  11       41.43      107.09     62.34 o
  -2   2  11     8620.31     8445.84     63.19 o
  -1   2  11     2042.21     1902.31     67.86 o
   0   2  11       71.13       84.91     15.14 o
   1   2  11    17105.03    17817.29    130.43 o
   2   2  11     3347.15     3210.81     88.58 o
   3   2  11     1959.37     2034.88     57.82 o
   4   2  11     2934.67     3026.93     95.42 o
   5   2  11       76.01      214.57     72.59 o
   6   2  11     2012.02     1977.17    132.12 o
   7   2  11     1206.81     1198.67    151.74 o
   8   2  11      145.41      245.50    178.42 o
  -7   3  11      117.35      301.25    130.70 o
  -6   3  11      273.60      269.11    107.61 o
  -5   3  11      830.15      702.92     81.03 o
  -4   3  11      278.89      288.22     52.67 o
  -3   3  11     1951.00     1971.40     57.45 o
  -2   3  11     6296.83     6695.98     71.83 o
  -1   3  11      736.66      711.14     35.78 o
   0   3  11      286.72      239.62     45.13 o
   1   3  11       58.85       46.68     24.33 o
   2   3  11      889.03      970.02     56.10 o
   3   3  11     1231.17     1307.47     61.85 o
   4   3  11      478.29      476.77     39.98 o
   5   3  11      432.60      457.28     81.88 o
   6   3  11      219.11      261.92    127.64 o
   7   3  11       66.32      317.50    156.62 o
   8   3  11      394.60      308.17    182.92 o
  -7   4  11      615.20      528.77    178.59 o
  -6   4  11      713.08      764.56    120.53 o
  -5   4  11       75.65      289.00    102.07 o
  -4   4  11      933.11      998.67     59.65 o
  -3   4  11      299.73      406.32     52.48 o
  -2   4  11      330.54      381.45     45.29 o
  -1   4  11     4708.95     4987.85    126.49 o
   0   4  11      327.43      346.72     55.10 o
   1   4  11     1038.77      951.90     70.65 o
   2   4  11     3005.43     3068.83     75.16 o
   3   4  11      171.85      314.72     57.54 o
   4   4  11     1418.91     1512.56     67.35 o
   5   4  11       16.38      157.88     91.12 o
   6   4  11      464.27      452.14    132.00 o
   7   4  11      151.92      293.56    165.43 o
  -6   5  11        9.67       74.91    161.66 o
  -5   5  11     3346.12     3511.99    178.36 o
  -4   5  11       62.12       97.94     70.24 o
  -3   5  11     4868.55     4836.27     84.56 o
  -2   5  11     3005.07     3072.34     55.61 o
  -1   5  11     3389.38     3337.12    124.20 o
   0   5  11    16472.73    16784.43    194.71 o
   1   5  11     2522.88     2609.08     98.86 o
   2   5  11     2395.25     2499.79     84.36 o
   3   5  11     5558.64     5565.34    113.40 o
   4   5  11       38.62      136.75     75.42 o
   5   5  11     4561.59     4506.74    129.50 o
   6   5  11      387.91      473.42    145.19 o
   7   5  11      818.90      895.53    176.65 o
  -5   6  11       30.92       99.54    157.35 o
  -4   6  11      149.60      176.45    146.53 o
  -3   6  11     1965.93     1834.98    143.09 o
  -2   6  11        1.99       36.78     63.34 o
  -1   6  11    13173.47    13239.01    220.28 o
   0   6  11       65.29       58.13     64.48 o
   1   6  11    15459.59    15167.40    189.06 o
   2   6  11      145.39      206.23     76.90 o
   3   6  11     2312.95     2486.43     88.87 o
   4   6  11       29.22       56.04     85.14 o
   5   6  11      364.25      411.34    111.80 o
   6   6  11        1.84       93.72    158.09 o
   7   6  11     2286.09     2495.25    204.83 o
  -4   7  11       27.36      151.62    159.57 o
  -3   7  11     1648.49     1741.34    165.70 o
  -2   7  11     1472.04     1438.77    103.33 o
  -1   7  11      916.12      857.89     97.99 o
   0   7  11     3235.82     3235.64     97.89 o
   1   7  11      939.91      906.09     95.37 o
   2   7  11     1202.12     1298.96     97.38 o
   3   7  11     3452.38     3492.44    153.51 o
   4   7  11       82.94       54.96    135.56 o
   5   7  11     4231.74     4396.29    171.66 o
   6   7  11      923.03      892.92    182.47 o
  -3   8  11      112.59       79.21    177.72 o
  -2   8  11      341.36      467.29    160.84 o
  -1   8  11      451.04      531.62    111.14 o
   0   8  11       85.88       95.70    128.37 o
   1   8  11     1548.22     1604.58    114.56 o
   2   8  11     1932.92     1875.59    116.37 o
   3   8  11      644.49      802.95    146.90 o
   4   8  11     2174.69     2152.55    176.59 o
   5   8  11       85.59      170.63    242.52 o
  -1   9  11      673.16      745.71    180.57 o
   0   9  11      163.43      186.73    145.58 o
   1   9  11      621.88      568.69    122.71 o
   2   9  11      210.34      262.98    155.99 o
   3   9  11      657.86      737.17    173.54 o
  -2  -9  12      757.85      950.25    206.01 o
  -1  -9  12     3161.27     3541.59    364.00 o
   0  -9  12        0.02      168.00    191.20 o
   1  -9  12     2167.85     2476.72    217.96 o
  -4  -8  12       43.22      387.75    259.39 o
  -3  -8  12     3386.50     3559.85    153.71 o
  -2  -8  12      168.39      436.76    183.74 o
  -1  -8  12      814.71     1140.90    258.08 o
   0  -8  12      179.31      125.44    161.57 o
   1  -8  12       43.36      127.61    131.05 o
   2  -8  12      465.42      430.49    166.89 o
   3  -8  12     1825.45     1843.96    150.34 o
  -6  -7  12      142.00      403.36    147.48 o
  -5  -7  12        4.25      382.15    155.44 o
  -4  -7  12      782.93      711.85    148.04 o
  -3  -7  12       99.61      253.80    149.50 o
  -2  -7  12     1236.92     1282.28    111.21 o
  -1  -7  12      740.22      643.77     97.01 o
   0  -7  12     1202.63     1302.84    114.99 o
   1  -7  12      881.39      897.18     98.19 o
   2  -7  12      112.53      333.47    115.11 o
   3  -7  12       61.95      115.21    109.30 o
   4  -7  12      199.45      229.58    123.57 o
  -6  -6  12       26.96        3.73    129.51 o
  -5  -6  12      526.75      615.69    119.58 o
  -4  -6  12      299.48      317.82    101.31 o
  -3  -6  12       49.71       84.01     84.66 o
  -2  -6  12     1649.80     1520.05     73.59 o
  -1  -6  12     1683.03     1713.10     92.85 o
   0  -6  12       83.86       45.43     65.22 o
   1  -6  12      615.52      790.22     84.04 o
   2  -6  12        9.78       33.42     77.38 o
   3  -6  12      651.31      709.26    100.30 o
   4  -6  12      319.25      335.47    106.25 o
   5  -6  12       14.47       86.32    116.55 o
  -7  -5  12        7.95      281.86    266.65 o
  -6  -5  12      533.01      680.60    122.72 o
  -5  -5  12      170.82      498.55    140.48 o
  -4  -5  12     5149.90     5036.50    219.06 o
  -3  -5  12     1281.23     1289.53     99.81 o
  -2  -5  12     1669.92     1508.14     82.90 o
  -1  -5  12       30.00       37.37     51.97 o
   0  -5  12       45.97       74.35     26.26 o
   1  -5  12       65.11       82.26     45.20 o
   2  -5  12      587.98      630.48     74.19 o
   3  -5  12      359.61      520.76     77.16 o
   4  -5  12     3002.16     2930.12    115.40 o
   5  -5  12      503.60      675.14    115.22 o
   6  -5  12     1595.36     1668.90    136.29 o
  -7  -4  12     2283.93     2068.08    185.27 o
  -6  -4  12      289.52      425.74    111.72 o
  -5  -4  12     6804.03     6381.60    133.82 o
  -4  -4  12       10.10       66.01     79.72 o
  -3  -4  12     9631.36     9844.39    157.02 o
  -2  -4  12     3525.31     3459.67     77.53 o
  -1  -4  12     1719.11     1892.18     66.53 o
   0  -4  12     3637.85     3588.75     48.71 o
   1  -4  12     2346.11     2261.11     55.27 o
   2  -4  12     4516.22     4111.99     89.33 o
   3  -4  12    10311.62    10334.32    142.07 o
   4  -4  12      134.44      211.61     69.31 o
   5  -4  12     4336.53     4029.53    131.60 o
   6  -4  12      970.54     1091.65    125.26 o
   7  -4  12     1004.03      883.68    137.55 o
  -8  -3  12       22.29      109.49    194.06 o
  -7  -3  12     3842.83     3910.93    145.43 o
  -6  -3  12       10.02      -19.29     97.28 o
  -5  -3  12     5711.53     5620.43    122.71 o
  -4  -3  12      511.71      618.83     77.21 o
  -3  -3  12      401.11      495.15     76.64 o
  -2  -3  12       32.56       30.02     51.11 o
  -1  -3  12    33828.20    33583.95    206.95 o
   0  -3  12      169.64      188.64     26.85 o
   1  -3  12    48412.55    49736.57    300.19 o
   2  -3  12      654.01      653.15     45.02 o
   3  -3  12     3157.55     3122.25     42.58 o
   4  -3  12     1106.76     1108.42     54.12 o
   5  -3  12     2918.53     2810.45     90.50 o
   6  -3  12      111.82      157.01     88.33 o
   7  -3  12     3583.28     3383.17    155.29 o
  -8  -2  12      817.92      871.41    192.41 o
  -7  -2  12     2138.06     1934.74    124.78 o
  -6  -2  12     1558.87     1611.58    106.99 o
  -5  -2  12     8067.41     7752.37    140.04 o
  -4  -2  12     1043.53     1112.13     49.02 o
  -3  -2  12     5743.37     5553.10     83.55 o
  -2  -2  12      673.53      718.07     49.66 o
  -1  -2  12      119.29      104.76     51.78 o
   0  -2  12    25036.92    25357.83    159.60 o
   1  -2  12     2734.68     2594.55     55.91 o
   2  -2  12     4473.42     4560.86     49.93 o
   3  -2  12    12555.05    12121.24    143.12 o
   4  -2  12     2247.77     2245.26     49.81 o
   5  -2  12     9087.53     8866.78    110.74 o
   6  -2  12      334.30      369.00     78.17 o
   7  -2  12     1555.90     1487.16    110.20 o
   8  -2  12      361.80      374.76    120.29 o
  -8  -1  12       18.65       91.03    181.22 o
  -7  -1  12      889.70      958.27    160.91 o
  -6  -1  12     1251.84     1332.56    102.97 o
  -5  -1  12       56.42      207.53     66.88 o
  -4  -1  12     3054.23     2931.43     86.36 o
  -3  -1  12     1140.33     1149.63     63.46 o
  -2  -1  12     8774.85     8414.41    115.12 o
  -1  -1  12      145.92      231.21     53.01 o
   0  -1  12       40.24       43.64     23.35 o
   1  -1  12     5243.92     5549.76     52.02 o
   2  -1  12     3548.39     3464.59     33.57 o
   3  -1  12     1194.20     1469.46     33.32 o
   4  -1  12     2930.75     2963.36     45.43 o
   5  -1  12      974.06     1077.33     67.66 o
   6  -1  12     2158.29     2163.68     85.28 o
   7  -1  12     2758.76     2530.92    104.16 o
   8  -1  12       33.20      122.10    134.41 o
  -8   0  12      454.35      431.09    185.50 o
  -7   0  12      274.43      374.03    152.74 o
  -6   0  12      451.35      378.15     75.71 o
  -5   0  12      255.18      271.54     65.79 o
  -4   0  12      276.22      263.64     77.07 o
  -3   0  12      293.08      297.69     67.51 o
  -2   0  12     2052.09     2096.13    105.89 o
  -1   0  12      145.12      173.11     60.43 o
   0   0  12      134.41      109.49     28.30 o
   1   0  12      575.76      630.73     25.71 o
   2   0  12       10.70       55.06     33.75 o
   3   0  12        1.95       25.38     37.05 o
   4   0  12      885.37      879.18     48.54 o
   5   0  12       14.52       56.78     71.12 o
   6   0  12       10.33       33.10     93.14 o
   7   0  12       64.65      147.03    133.70 o
   8   0  12      587.18      446.86    168.82 o
  -8   1  12       59.84      255.49    196.74 o
  -7   1  12        8.27       16.67    157.51 o
  -6   1  12      247.83      281.69     94.19 o
  -5   1  12       25.75      239.21     80.95 o
  -4   1  12      947.53      981.63     71.51 o
  -3   1  12        5.97       46.58     69.66 o
  -2   1  12       48.90       66.47     38.64 o
  -1   1  12    13211.97    13524.11    172.63 o
   0   1  12        2.53       90.51     29.47 o
   1   1  12     6413.10     6330.38     46.00 o
   2   1  12     1886.28     1888.81     40.91 o
   3   1  12      308.00      398.54     38.18 o
   4   1  12     3012.74     2864.82     95.52 o
   5   1  12      130.03      307.66     62.85 o
   6   1  12      220.32      195.53    113.50 o
   7   1  12      258.78      288.31    143.32 o
   8   1  12       21.20      231.77    186.04 o
  -7   2  12     1258.68     1298.36    148.38 o
  -6   2  12        3.86       90.81     92.86 o
  -5   2  12     6343.01     6404.87    117.76 o
  -4   2  12      176.57      380.20     61.85 o
  -3   2  12     9839.07     9371.91    148.35 o
  -2   2  12      116.46      310.51     37.98 o
  -1   2  12     7255.66     7350.04    115.82 o
   0   2  12     7486.02     7492.15     91.96 o
   1   2  12     9670.72     9660.95     77.32 o
   2   2  12     3465.22     3501.80     67.78 o
   3   2  12    13697.57    13807.81    137.40 o
   4   2  12      622.77      830.03     78.40 o
   5   2  12     6510.08     6521.61    114.61 o
   6   2  12      167.47      354.34    117.52 o
   7   2  12      937.60     1040.79    147.87 o
   8   2  12      676.08      770.52    176.56 o
  -7   3  12     2556.94     2595.54    148.66 o
  -6   3  12      150.15      182.18    107.78 o
  -5   3  12      462.13      543.91     80.47 o
  -4   3  12      290.59      357.40     59.28 o
  -3   3  12     1476.16     1511.02     54.63 o
  -2   3  12       15.44       51.54     28.51 o
  -1   3  12    26523.04    27395.25    212.44 o
   0   3  12       84.98      141.01     44.81 o
   1   3  12    46008.63    46481.13    225.44 o
   2   3  12      651.02      655.50     53.18 o
   3   3  12     6733.00     6792.71     95.67 o
   4   3  12      244.70      237.68     50.46 o
   5   3  12      159.20      152.19     79.09 o
   6   3  12      173.59      192.83     94.59 o
   7   3  12     5579.55     5514.86    230.91 o
   8   3  12       93.75      158.76    178.82 o
  -7   4  12      696.10      727.63    179.47 o
  -6   4  12      595.70      709.07    120.95 o
  -5   4  12     4398.38     4362.26    187.38 o
  -4   4  12     2211.32     2304.79     76.22 o
  -3   4  12     3351.56     3470.83     81.16 o
  -2   4  12    11223.99    11230.90    199.30 o
  -1   4  12     1416.14     1341.22     71.89 o
   0   4  12    16679.37    15983.72    235.60 o
   1   4  12     2075.81     2077.42    107.98 o
   2   4  12     6410.92     6443.94    122.08 o
   3   4  12     6393.76     6200.01     90.38 o
   4   4  12     1125.34     1135.57     67.10 o
   5   4  12     9373.99     9033.50    143.88 o
   6   4  12      981.87     1096.01    111.83 o
   7   4  12     1870.04     1772.36    171.90 o
  -6   5  12     1898.17     2207.44    323.03 o
  -5   5  12      495.04      469.60    149.59 o
  -4   5  12     5145.17     4904.06    111.60 o
  -3   5  12      600.69      691.26     51.15 o
  -2   5  12     3383.90     3381.85     76.78 o
  -1   5  12      767.45      790.09     58.48 o
   0   5  12       25.65       70.33     53.25 o
   1   5  12     2372.15     2267.95     97.39 o
   2   5  12     4934.55     4709.28    151.35 o
   3   5  12      903.42      896.61     70.89 o
   4   5  12     7479.35     7277.46    139.01 o
   5   5  12        3.15      155.54    100.57 o
   6   5  12     2336.46     2356.45    130.27 o
   7   5  12       74.35      209.21    172.71 o
  -5   6  12      716.18      751.84    167.64 o
  -4   6  12        5.84       47.41    144.09 o
  -3   6  12      101.63      142.12    128.88 o
  -2   6  12      740.11      705.68     85.54 o
  -1   6  12     1110.76     1082.25     72.79 o
   0   6  12      604.17      623.69     68.78 o
   1   6  12      511.64      572.97     97.30 o
   2   6  12     1462.58     1404.17     87.67 o
   3   6  12     1692.85     1644.22     95.14 o
   4   6  12       40.45       49.16     98.26 o
   5   6  12      207.85      224.50    112.54 o
   6   6  12       59.06       68.27    159.63 o
  -4   7  12       38.65       46.08    161.71 o
  -3   7  12      931.66      778.17    156.17 o
  -2   7  12       35.47       89.61     97.15 o
  -1   7  12       53.13       62.37     93.70 o
   0   7  12     1014.64      976.24     94.60 o
   1   7  12      208.21      216.93     85.70 o
   2   7  12      660.97      727.06     95.62 o
   3   7  12      674.22      551.78    130.78 o
   4   7  12        8.80       61.12    135.57 o
   5   7  12      376.23      594.28    128.84 o
   6   7  12        0.26      150.37    177.12 o
  -3   8  12     1139.33     1340.82    187.14 o
  -2   8  12     1822.38     1829.00    178.23 o
  -1   8  12      295.82      275.85    109.97 o
   0   8  12     1037.86     1261.85    139.22 o
   1   8  12      443.56      416.24    109.93 o
   2   8  12      107.50      149.22    105.47 o
   3   8  12     1306.98     1586.00    158.27 o
   4   8  12      210.91      310.86    156.50 o
   5   8  12     1252.56     1271.56    260.08 o
  -1   9  12     1711.99     1573.88    184.83 o
   0   9  12       50.84       59.60    150.03 o
   1   9  12     1094.21     1089.58    125.79 o
   2   9  12      131.12      182.99    156.20 o
  -2  -9  13      657.33      934.25    203.53 o
  -1  -9  13     1040.15     2343.47    813.66 o
   0  -9  13      498.04      614.79    196.46 o
   1  -9  13      679.34     2221.31   1020.92 o
  -4  -8  13      691.38      747.23    171.30 o
  -3  -8  13     2107.25     2298.93    143.36 o
  -2  -8  13      768.43      886.07    176.69 o
  -1  -8  13     1049.64     1173.32    180.77 o
   0  -8  13        3.29      306.07    273.08 o
   1  -8  13       74.53       74.03    167.89 o
   2  -8  13      176.11      151.62    158.64 o
   3  -8  13       56.17      176.60    165.99 o
  -5  -7  13     1909.74     1823.30    139.21 o
  -4  -7  13       56.77      211.14    144.54 o
  -3  -7  13     2283.00     2496.59    154.12 o
  -2  -7  13      548.80      741.35    103.84 o
  -1  -7  13       59.09      203.76     94.12 o
   0  -7  13     1939.92     1968.14    123.83 o
   1  -7  13      585.68      625.45     94.81 o
   2  -7  13     1764.68     1875.55    106.89 o
   3  -7  13     2835.59     2841.07    118.15 o
   4  -7  13      172.54      269.50    124.32 o
  -6  -6  13       22.02       50.50    132.36 o
  -5  -6  13       85.38      145.14    115.48 o
  -4  -6  13      113.78      131.65    101.18 o
  -3  -6  13     1890.90     1843.89     99.21 o
  -2  -6  13      176.37      180.41     68.19 o
  -1  -6  13    11998.06    11974.84    148.91 o
   0  -6  13        0.75        8.88     63.58 o
   1  -6  13    17025.73    17151.95    166.48 o
   2  -6  13       27.08       19.19     78.28 o
   3  -6  13     3083.12     3251.50    104.82 o
   4  -6  13      232.38      262.71    107.18 o
   5  -6  13      434.58      449.01    121.48 o
  -7  -5  13     1243.34     1063.25    187.92 o
  -6  -5  13      522.19      608.14    123.79 o
  -5  -5  13     4867.66     4816.69    165.22 o
  -4  -5  13       80.48      141.63    109.37 o
  -3  -5  13     6299.16     6120.38    134.74 o
  -2  -5  13       24.24       37.37     73.54 o
  -1  -5  13      582.18      592.70     57.51 o
   0  -5  13     4999.29     4757.01    100.23 o
   1  -5  13     1387.95     1366.39     52.20 o
   2  -5  13     3929.95     3800.91     94.61 o
   3  -5  13     7352.86     7450.49    144.62 o
   4  -5  13     1647.61     1609.24    107.59 o
   5  -5  13     3079.16     3183.73    135.01 o
   6  -5  13        5.26       98.98    122.45 o
  -7  -4  13        4.19      533.02    332.42 o
  -6  -4  13     1994.14     1908.46    124.45 o
  -5  -4  13      327.54      426.99     98.06 o
  -4  -4  13     2465.37     2384.07     97.85 o
  -3  -4  13     2231.59     2343.95    107.98 o
  -2  -4  13     3718.90     3571.44    117.53 o
  -1  -4  13      138.60      120.30     40.46 o
   0  -4  13      620.52      618.24     36.83 o
   1  -4  13     1446.21     1454.31     50.98 o
   2  -4  13     1177.88     1123.76     51.99 o
   3  -4  13      711.64      938.84     82.87 o
   4  -4  13     2554.66     2620.23     83.41 o
   5  -4  13      333.93      380.76    102.16 o
   6  -4  13     1646.19     1585.81    128.04 o
   7  -4  13      643.38      698.77    140.26 o
  -8  -3  13       51.12       50.81    191.21 o
  -7  -3  13       38.72      215.06    121.71 o
  -6  -3  13      170.31      190.47    103.89 o
  -5  -3  13      448.26      523.45     90.51 o
  -4  -3  13      336.95      356.06     76.45 o
  -3  -3  13      207.62      252.51     74.96 o
  -2  -3  13     1000.83     1031.44     59.18 o
  -1  -3  13     1310.68     1217.69     57.10 o
   0  -3  13      417.39      340.80     31.04 o
   1  -3  13     1745.30     1734.24     45.43 o
   2  -3  13       13.84       32.45     34.95 o
   3  -3  13       37.90       52.58     28.86 o
   4  -3  13        0.85        5.31     47.73 o
   5  -3  13      532.64      527.96     75.30 o
   6  -3  13        3.94       87.14     88.29 o
   7  -3  13      633.70      768.08    132.31 o
  -8  -2  13       37.16      317.60    186.34 o
  -7  -2  13       11.18       72.63    112.51 o
  -6  -2  13      117.19      241.83     98.35 o
  -5  -2  13      390.26      494.85     88.32 o
  -4  -2  13     2469.39     2364.38     68.51 o
  -3  -2  13       13.03       63.93     50.10 o
  -2  -2  13       20.04       54.55     48.78 o
  -1  -2  13     1345.72     1220.90     60.94 o
   0  -2  13       86.85       71.00     26.22 o
   1  -2  13      438.91      410.66     40.83 o
   2  -2  13      309.69      356.31     32.91 o
   3  -2  13        4.57       53.09     21.90 o
   4  -2  13     4523.71     4439.44     56.88 o
   5  -2  13      364.25      519.14     64.96 o
   6  -2  13      957.80      977.98     88.59 o
   7  -2  13      567.15      618.66    104.87 o
   8  -2  13       75.83      158.61    144.36 o
  -8  -1  13      213.15      144.89    181.45 o
  -7  -1  13     1719.09     1655.63    162.15 o
  -6  -1  13       12.90      111.93     93.67 o
  -5  -1  13     7964.17     7771.11    111.41 o
  -4  -1  13      246.25      291.92     71.41 o
  -3  -1  13    16552.99    15969.19    187.97 o
  -2  -1  13      874.34      979.08     71.97 o
  -1  -1  13     8707.46     8964.18    174.01 o
   0  -1  13      731.12      752.54     33.14 o
   1  -1  13    11001.10    11045.26     92.17 o
   2  -1  13    14160.19    14179.49    109.81 o
   3  -1  13    14208.63    13862.59    102.42 o
   4  -1  13      595.61      658.63     37.58 o
   5  -1  13     4644.30     4614.18     86.17 o
   6  -1  13       81.83      151.83     74.96 o
   7  -1  13      839.74      923.60    107.42 o
   8  -1  13      201.21      194.25    139.37 o
  -8   0  13        8.47       33.38    186.80 o
  -7   0  13     3251.22     3307.58    185.66 o
  -6   0  13     1011.41     1105.59    100.21 o
  -5   0  13      325.42      367.69     69.02 o
  -4   0  13     1824.09     1829.58     91.78 o
  -3   0  13     5586.55     5609.96    309.53 o
  -2   0  13     1395.07     1438.71     84.03 o
  -1   0  13    26990.11    27375.02    285.44 o
   0   0  13       51.97      134.29     33.36 o
   1   0  13    35598.59    35886.27    200.05 o
   2   0  13        7.57        8.82     34.17 o
   3   0  13     3158.75     3314.99     66.11 o
   4   0  13      144.56      156.14     43.85 o
   5   0  13        9.95       42.41     55.77 o
   6   0  13      232.19      315.18     93.01 o
   7   0  13     3006.64     3369.60    163.93 o
   8   0  13       36.85      114.30    239.85 o
  -8   1  13     1225.86     1691.95    204.79 o
  -7   1  13      489.24      501.44    159.55 o
  -6   1  13     1219.16     1385.15    103.98 o
  -5   1  13     6361.18     6047.43    122.19 o
  -4   1  13     1672.32     1549.88     79.02 o
  -3   1  13     8735.87     8454.50    398.69 o
  -2   1  13    13786.19    13943.89    100.96 o
  -1   1  13     2784.59     2818.47     49.68 o
   0   1  13    32477.71    32733.05    318.17 o
   1   1  13     3103.43     3083.95     36.73 o
   2   1  13     3489.43     3320.92     47.22 o
   3   1  13     8429.30     8249.31     71.18 o
   4   1  13      521.41      515.22     41.57 o
   5   1  13    13465.10    12989.25    121.42 o
   6   1  13      751.14      777.32    122.71 o
   7   1  13     2910.07     2768.61    162.79 o
   8   1  13     1731.82     1791.14    180.97 o
  -7   2  13       57.84      161.52    140.64 o
  -6   2  13     4671.86     4495.11    126.12 o
  -5   2  13      138.27      291.89     73.65 o
  -4   2  13    16191.69    16077.46    196.59 o
  -3   2  13       15.64      156.85     51.47 o
  -2   2  13    19917.52    19005.77    110.02 o
  -1   2  13     2037.05     2135.38     43.48 o
   0   2  13        0.07        8.07     15.38 o
   1   2  13      116.91      185.19     24.99 o
   2   2  13    11219.60    11473.66    235.86 o
   3   2  13       25.72      109.48     48.27 o
   4   2  13    13720.07    13694.86    374.09 o
   5   2  13      184.22      180.80     76.02 o
   6   2  13     6170.68     5756.27    162.00 o
   7   2  13      344.09      325.98    145.12 o
   8   2  13      485.29      650.17    173.08 o
  -7   3  13      538.07      740.48    135.41 o
  -6   3  13     1189.23     1096.64    119.50 o
  -5   3  13     2070.86     2081.88     93.72 o
  -4   3  13       96.92      177.18     81.72 o
  -3   3  13     1440.12     1542.33     55.70 o
  -2   3  13     7958.27     7811.77     82.49 o
  -1   3  13      344.90      403.36     33.61 o
   0   3  13     8993.20     9327.88    107.62 o
   1   3  13      111.25      134.83     27.22 o
   2   3  13      160.66      129.33     67.14 o
   3   3  13     2212.30     2308.65     75.03 o
   4   3  13      141.87      160.08     52.57 o
   5   3  13      266.14      358.59     82.63 o
   6   3  13      689.98      628.67     99.55 o
   7   3  13       97.59      338.51    151.82 o
   8   3  13      549.53      562.35    186.62 o
  -7   4  13      204.36       90.74    170.51 o
  -6   4  13       75.91      130.93    119.21 o
  -5   4  13      871.99      804.95    109.99 o
  -4   4  13        7.88       37.48     62.15 o
  -3   4  13      501.89      564.41     54.16 o
  -2   4  13       99.27      155.48     44.11 o
  -1   4  13      762.20      973.35     47.48 o
   0   4  13      600.77      604.03     59.30 o
   1   4  13       37.32       84.70     67.70 o
   2   4  13      888.09      892.03     80.92 o
   3   4  13       20.76       97.07     58.60 o
   4   4  13       28.91       41.01     61.41 o
   5   4  13      880.34      922.86     96.42 o
   6   4  13        1.37       57.67    106.52 o
   7   4  13        5.04      113.13    159.92 o
  -6   5  13       88.28      109.08    171.18 o
  -5   5  13     2700.24     2487.24    171.04 o
  -4   5  13      305.40      466.76    131.82 o
  -3   5  13     3456.89     3297.70     98.15 o
  -2   5  13     1605.16     1640.72     47.13 o
  -1   5  13     1438.77     1497.01     62.84 o
   0   5  13      726.77      648.64     57.55 o
   1   5  13     1798.60     1791.02     94.75 o
   2   5  13      135.63      187.71     67.95 o
   3   5  13     3862.81     3764.03    102.51 o
   4   5  13      290.92      422.16     91.97 o
   5   5  13     4433.82     4369.67    131.05 o
   6   5  13        5.54      141.59    119.40 o
   7   5  13      582.62      706.86    177.57 o
  -5   6  13       11.11       48.66    162.12 o
  -4   6  13     2190.18     2169.77    167.59 o
  -3   6  13     3761.99     3875.64    305.78 o
  -2   6  13     1044.04     1059.79     90.23 o
  -1   6  13     8532.31     8593.67    114.36 o
   0   6  13      171.12      178.02     66.17 o
   1   6  13     4448.04     4496.11    129.22 o
   2   6  13      490.69      563.22     82.81 o
   3   6  13     1403.24     1394.47     95.58 o
   4   6  13     2050.47     1972.40    112.86 o
   5   6  13       54.79      135.50    110.48 o
   6   6  13      695.82      777.21    130.93 o
  -4   7  13      281.71      312.49    164.28 o
  -3   7  13      443.72      513.30    157.03 o
  -2   7  13     6561.79     6542.56    187.97 o
  -1   7  13      275.09      221.68     96.87 o
   0   7  13    10286.97     9921.54    183.29 o
   1   7  13      287.70      263.96     88.42 o
   2   7  13     6218.47     6078.51    130.95 o
   3   7  13     1405.47     1289.74    135.33 o
   4   7  13       54.88       95.07    137.50 o
   5   7  13     1977.63     1934.89    168.97 o
   6   7  13     1254.63     1303.39    188.32 o
  -3   8  13      585.30      695.53    179.39 o
  -2   8  13     1772.85     1824.56    175.08 o
  -1   8  13      137.45      119.11    109.47 o
   0   8  13       43.44       32.67    127.05 o
   1   8  13       64.31      100.11    105.19 o
   2   8  13     2423.13     2440.59    125.31 o
   3   8  13       23.86       67.33    140.48 o
   4   8  13     3141.86     3307.18    186.23 o
  -1   9  13      129.25      116.90    173.49 o
   0   9  13      631.33      692.36    159.61 o
   1   9  13      591.55      588.16    127.50 o
   2   9  13     1900.51     1805.04    173.67 o
  -2  -9  14       55.20      316.88    202.76 o
  -1  -9  14     1421.36     2143.45    515.98 o
   0  -9  14       30.67      290.45    216.17 o
   1  -9  14     2824.55     2934.49    229.89 o
  -4  -8  14       13.31      165.30    163.86 o
  -3  -8  14     1821.16     2185.36    212.65 o
  -2  -8  14      164.53      439.00    209.91 o
  -1  -8  14      198.52      234.69    167.17 o
   0  -8  14     1511.28     1677.77    183.52 o
   1  -8  14      344.24      343.52    173.57 o
   2  -8  14     1795.71     1827.48    150.28 o
   3  -8  14     2913.21     2866.25    161.79 o
  -5  -7  14       32.07      432.98    131.58 o
  -4  -7  14     1659.18     1682.24    160.01 o
  -3  -7  14     2365.39     2360.82    151.49 o
  -2  -7  14     1028.68     1166.54    110.35 o
  -1  -7  14     1307.23     1220.75    151.34 o
   0  -7  14      136.51      223.79    110.98 o
   1  -7  14      133.55      167.91     92.35 o
   2  -7  14      414.95      383.23    113.27 o
   3  -7  14       86.17      168.13    117.06 o
   4  -7  14     1680.06     1467.60    136.89 o
  -6  -6  14       33.16      120.96    134.05 o
  -5  -6  14        6.76       77.92    115.29 o
  -4  -6  14      155.57      191.90    102.61 o
  -3  -6  14      327.80      302.51     87.92 o
  -2  -6  14      378.76      356.41     91.27 o
  -1  -6  14     2535.70     2532.70     99.18 o
   0  -6  14     1017.49     1004.83     72.70 o
   1  -6  14      972.30      967.89    103.83 o
   2  -6  14      111.63      115.32     79.70 o
   3  -6  14      110.90      162.60    100.92 o
   4  -6  14      168.02      200.27    110.69 o
   5  -6  14      745.93      765.39    126.39 o
  -7  -5  14       17.40      124.66    181.84 o
  -6  -5  14      187.91      339.33    153.90 o
  -5  -5  14      442.36      401.13    132.95 o
  -4  -5  14     3082.15     2967.15    108.88 o
  -3  -5  14     1757.86     1717.52     87.93 o
  -2  -5  14     1405.96     1226.35    134.49 o
  -1  -5  14     3405.07     3665.80    107.46 o
   0  -5  14      492.48      417.48     36.83 o
   1  -5  14     1431.84     1493.11     52.12 o
   2  -5  14       49.14      103.97     71.63 o
   3  -5  14       10.70      125.15     76.51 o
   4  -5  14     1527.45     1727.49    109.05 o
   5  -5  14       79.38      195.86    109.57 o
   6  -5  14     1351.60     1348.53    137.11 o
  -7  -4  14     2137.09     2103.81    191.57 o
  -6  -4  14      628.16      770.04    116.42 o
  -5  -4  14     4591.48     4568.42    125.56 o
  -4  -4  14      480.27      623.55     85.92 o
  -3  -4  14     8102.65     8325.94    183.99 o
  -2  -4  14      136.22      228.88     59.76 o
  -1  -4  14     2674.55     2570.22     58.18 o
   0  -4  14      820.30      811.58     39.91 o
   1  -4  14     2272.13     2076.02    114.25 o
   2  -4  14     1195.25     1113.34     62.65 o
   3  -4  14     7028.46     7033.53    124.41 o
   4  -4  14      521.46      697.86     73.45 o
   5  -4  14     2420.14     2573.85    121.50 o
   6  -4  14       39.46       61.77    115.11 o
   7  -4  14      773.68      774.66    142.63 o
  -8  -3  14       71.51       42.36    193.69 o
  -7  -3  14     5178.08     4745.50    154.25 o
  -6  -3  14     1770.93     1799.84    118.21 o
  -5  -3  14      497.51      506.56     95.39 o
  -4  -3  14     2319.35     2216.49     91.10 o
  -3  -3  14    16278.47    17198.71    326.23 o
  -2  -3  14     1768.43     1730.02     65.61 o
  -1  -3  14    49253.44    50234.92    280.88 o
   0  -3  14      204.46      210.62     30.06 o
   1  -3  14    26718.84    26042.07    231.73 o
   2  -3  14     1569.50     1503.73     46.67 o
   3  -3  14     1382.65     1163.33    103.01 o
   4  -3  14      581.61      567.69     52.94 o
   5  -3  14      120.00      146.39     74.32 o
   6  -3  14      235.37      300.41    112.73 o
   7  -3  14     1403.83     1639.93    139.83 o
  -8  -2  14     3951.89     3762.09    268.40 o
  -7  -2  14      397.76      409.07    117.84 o
  -6  -2  14     2947.59     2785.84    122.04 o
  -5  -2  14     2642.84     2599.81    105.40 o
  -4  -2  14     4557.65     4506.64    112.71 o
  -3  -2  14     6085.83     6011.48    123.83 o
  -2  -2  14    31779.24    32644.72    171.06 o
  -1  -2  14     1878.74     1834.17     57.00 o
   0  -2  14    48443.17    47996.82    228.33 o
   1  -2  14     2416.63     2370.93     56.66 o
   2  -2  14    12732.53    12665.35     80.25 o
   3  -2  14     5556.94     5205.08    100.80 o
   4  -2  14     1718.36     1648.09     42.89 o
   5  -2  14     4886.53     5060.40     89.97 o
   6  -2  14      570.74      695.30     90.77 o
   7  -2  14     1262.43     1379.88    113.36 o
  -8  -1  14       38.03      120.58    178.98 o
  -7  -1  14        1.60      220.63    161.56 o
  -6  -1  14     3250.56     3088.59    189.55 o
  -5  -1  14      199.74      341.55     73.07 o
  -4  -1  14    10679.39    10125.98    144.89 o
  -3  -1  14      356.52      507.47     76.65 o
  -2  -1  14    21034.13    20481.19    504.91 o
  -1  -1  14     1891.40     1851.31     56.20 o
   0  -1  14       15.54       17.38     28.52 o
   1  -1  14     2457.98     2608.72     42.52 o
   2  -1  14    11540.54    11568.69     83.53 o
   3  -1  14     2355.46     2318.70     47.79 o
   4  -1  14     9332.22     9080.50     83.80 o
   5  -1  14      743.98      878.83     67.77 o
   6  -1  14     3689.38     3630.80     98.93 o
   7  -1  14      110.57      231.69    100.20 o
   8  -1  14      106.52      120.89    116.22 o
  -8   0  14      205.24      159.97    187.08 o
  -7   0  14       76.47      268.72    154.68 o
  -6   0  14       14.34      102.30    100.66 o
  -5   0  14     1235.17     1263.70     88.22 o
  -4   0  14      402.95      478.12     87.53 o
  -3   0  14     1492.49     1477.51     85.03 o
  -2   0  14     1663.94     1742.74     82.79 o
  -1   0  14      343.85      279.22     39.39 o
   0   0  14    30137.99    30424.22    252.40 o
   1   0  14        7.78       63.30     38.39 o
   2   0  14       44.91       60.16     34.41 o
   3   0  14     3264.48     3282.31     58.99 o
   4   0  14     1202.67     1146.38     67.02 o
   5   0  14      456.32      453.59     55.34 o
   6   0  14     1335.70     1414.33    101.98 o
   7   0  14      121.85      345.46    119.21 o
   8   0  14       53.99       52.02    166.58 o
  -8   1  14        2.26      322.50    194.27 o
  -7   1  14       67.85       96.01    161.49 o
  -6   1  14       47.93       67.06     95.45 o
  -5   1  14       22.63      115.80     84.74 o
  -4   1  14      303.63      335.93     87.43 o
  -3   1  14       20.86       91.39     76.08 o
  -2   1  14      215.48      259.98     41.11 o
  -1   1  14      233.66      285.72     35.54 o
   0   1  14       23.54      196.39     46.22 o
   1   1  14       22.23       49.46     23.95 o
   2   1  14      105.44      111.18     33.45 o
   3   1  14     3364.93     3431.86     67.98 o
   4   1  14      863.73      846.12     42.43 o
   5   1  14       12.70      148.10     61.45 o
   6   1  14      172.36      316.64    118.81 o
   7   1  14       13.99      162.36    142.07 o
   8   1  14      102.72      270.37    171.10 o
  -7   2  14      976.65     1016.50    148.41 o
  -6   2  14      318.89      534.94     88.01 o
  -5   2  14     5302.50     5126.62    118.10 o
  -4   2  14       51.73      369.49     85.11 o
  -3   2  14     9611.14     9231.38    189.83 o
  -2   2  14     2011.76     2080.78    105.46 o
  -1   2  14     3967.02     4138.00     55.73 o
   0   2  14      920.89      893.44     20.43 o
   1   2  14     4183.99     4245.40     43.92 o
   2   2  14     1560.76     1625.49     56.15 o
   3   2  14     3680.37     3595.41     83.15 o
   4   2  14       91.91      283.04     78.72 o
   5   2  14     5959.08     5757.35    138.69 o
   6   2  14        2.25      164.03     91.50 o
   7   2  14     1653.56     1672.74    159.37 o
   8   2  14        6.32      177.61    173.79 o
  -7   3  14     2387.95     2305.18    150.82 o
  -6   3  14     2615.46     2630.11    134.53 o
  -5   3  14      404.27      469.20     85.49 o
  -4   3  14     8158.05     7834.80    148.29 o
  -3   3  14     5050.36     5212.88     71.25 o
  -2   3  14     4603.33     4497.72     74.92 o
  -1   3  14    22247.34    22125.54    113.90 o
   0   3  14        6.00       21.36     46.21 o
   1   3  14     7637.57     7519.65     92.14 o
   2   3  14     1510.70     1605.25     53.27 o
   3   3  14     2101.42     2219.76     73.80 o
   4   3  14     5169.87     5134.79     81.09 o
   5   3  14     1783.28     1772.25     94.57 o
   6   3  14     2121.47     2054.87    113.33 o
   7   3  14     3602.99     3672.76    180.90 o
   8   3  14       80.80       68.25    179.77 o
  -7   4  14      135.60      259.56    174.38 o
  -6   4  14     1162.68     1375.47    131.27 o
  -5   4  14      886.81      930.88    112.46 o
  -4   4  14       11.31        5.67     85.16 o
  -3   4  14      378.57      378.58     52.45 o
  -2   4  14     9189.44     9262.10    116.06 o
  -1   4  14       98.72      108.14     39.92 o
   0   4  14    21863.42    22078.90    216.60 o
   1   4  14      347.89      380.64     75.11 o
   2   4  14    12635.13    13323.99    235.25 o
   3   4  14     1485.96     1441.61     69.55 o
   4   4  14        8.83       17.17     63.97 o
   5   4  14     5761.28     5478.84    127.07 o
   6   4  14     2662.51     2687.21    123.51 o
   7   4  14      802.36      714.42    166.58 o
  -6   5  14     2125.52     2104.85    195.29 o
  -5   5  14       43.19      152.26    148.14 o
  -4   5  14     6441.50     6034.09    295.28 o
  -3   5  14      582.94      655.00     83.36 o
  -2   5  14     6602.15     6357.97    161.34 o
  -1   5  14      689.94      760.68     57.10 o
   0   5  14       26.91       50.65     54.01 o
   1   5  14      681.90      695.08     87.95 o
   2   5  14     7818.45     7794.89     80.52 o
   3   5  14        0.45      -11.29     78.08 o
   4   5  14     9738.16     9402.34    145.81 o
   5   5  14      703.70      792.06    105.13 o
   6   5  14     2879.12     2842.78    134.66 o
   7   5  14       61.22      221.01    169.89 o
  -5   6  14     1156.10     1295.87    175.77 o
  -4   6  14       82.86      153.75    149.29 o
  -3   6  14     1070.49     1164.22    146.51 o
  -2   6  14       55.01       48.50     84.88 o
  -1   6  14       33.28       64.09     84.32 o
   0   6  14     2025.84     2156.10     80.35 o
   1   6  14      555.98      611.54    100.08 o
   2   6  14     3922.55     3794.92    107.85 o
   3   6  14     1591.11     1657.81     98.70 o
   4   6  14     1901.55     1749.58    139.53 o
   5   6  14       68.83       59.93    113.63 o
   6   6  14       29.06      203.73    131.63 o
  -4   7  14       63.73       36.24    168.31 o
  -3   7  14        9.21      -41.93    153.46 o
  -2   7  14      315.86      415.35    105.49 o
  -1   7  14       44.42       51.80     96.72 o
   0   7  14     1485.64     1572.84    126.33 o
   1   7  14        1.02       46.34     91.70 o
   2   7  14      490.05      566.33     98.56 o
   3   7  14      274.57      348.51    128.69 o
   4   7  14      120.69      201.31    139.96 o
   5   7  14      169.20      198.24    153.32 o
   6   7  14      359.41      456.90    183.75 o
  -3   8  14       32.43       67.31    175.62 o
  -2   8  14        1.30      175.57    163.32 o
  -1   8  14      105.19      138.06    112.24 o
   0   8  14      233.20      177.10    129.78 o
   1   8  14      713.58      748.04    139.01 o
   2   8  14     1876.74     1752.54    122.19 o
   3   8  14      863.64     1054.37    156.44 o
   4   8  14      562.95      912.67    183.23 o
  -1   9  14      417.43      508.01    181.64 o
   0   9  14       35.80       37.65    150.32 o
   1   9  14      560.95      592.87    126.84 o
   2   9  14      569.54      591.76    157.12 o
  -2  -9  15      237.38      312.79    206.60 o
  -1  -9  15     2006.82     2282.28    263.58 o
   0  -9  15      827.07      804.04    242.50 o
  -4  -8  15      489.60      428.07    164.54 o
  -3  -8  15     1144.92     1493.32    160.10 o
  -2  -8  15      900.72     1370.56    404.92 o
  -1  -8  15      331.36      322.50    170.27 o
   0  -8  15      661.42     2472.86   1217.50 o
   1  -8  15       13.85       76.24    128.97 o
   2  -8  15      216.26      404.53    171.58 o
   3  -8  15      151.23      266.06    171.78 o
  -5  -7  15     1507.14     1639.81    142.35 o
  -4  -7  15      647.51      926.83    216.60 o
  -3  -7  15     1744.87     1946.02    149.99 o
  -2  -7  15        4.91       68.47    103.27 o
  -1  -7  15      191.64      443.46    251.37 o
   0  -7  15      110.97      177.15    108.30 o
   1  -7  15      268.05      443.52    117.97 o
   2  -7  15       43.58      128.75     95.88 o
   3  -7  15     1696.98     2000.95    113.78 o
   4  -7  15      274.25      430.50    129.83 o
  -6  -6  15     1308.12     1266.11    142.52 o
  -5  -6  15      287.47      387.10    120.01 o
  -4  -6  15     1158.62     1248.77    111.22 o
  -3  -6  15     1089.49     1105.21     97.64 o
  -2  -6  15      421.02      416.86     93.35 o
  -1  -6  15     8866.92     9163.26    137.95 o
   0  -6  15      275.38      287.67     68.57 o
   1  -6  15     8577.72     8541.94    133.47 o
   2  -6  15     1811.86     1713.88     93.45 o
   3  -6  15      364.70      449.80     91.08 o
   4  -6  15      988.07      854.76    120.79 o
   5  -6  15      386.63      399.08    125.23 o
  -7  -5  15      106.81      225.85    185.37 o
  -6  -5  15     1804.87     1914.84    170.74 o
  -5  -5  15      382.36      511.68    104.99 o
  -4  -5  15      394.87      409.10     91.12 o
  -3  -5  15     1547.32     1486.74     88.98 o
  -2  -5  15     9849.50     9702.82    476.81 o
  -1  -5  15      520.01      543.83     56.35 o
   0  -5  15    17288.16    16862.48    142.89 o
   1  -5  15      641.92      631.82     44.67 o
   2  -5  15     7171.69     7132.85    113.14 o
   3  -5  15     2799.58     2799.95     94.10 o
   4  -5  15      535.53      557.77    101.20 o
   5  -5  15      622.56      796.63    113.66 o
   6  -5  15      726.94      782.67    136.67 o
  -7  -4  15      273.13      362.23    135.33 o
  -6  -4  15     1415.11     1456.39    124.63 o
  -5  -4  15       52.50       31.00    100.49 o
  -4  -4  15     3713.61     3629.53    110.11 o
  -3  -4  15       29.54       83.76     71.26 o
  -2  -4  15     4597.08     4413.93    162.43 o
  -1  -4  15     1252.45     1272.53     50.89 o
   0  -4  15        6.73        3.26     46.86 o
   1  -4  15       16.32       35.73     21.27 o
   2  -4  15     4057.25     3956.14    145.59 o
   3  -4  15      486.78      550.76     75.67 o
   4  -4  15     5030.49     4904.41     96.86 o
   5  -4  15      185.24      313.77    102.48 o
   6  -4  15     2366.25     2348.77    137.39 o
   7  -4  15       74.14      126.33    131.68 o
  -7  -3  15       11.77      136.72    128.66 o
  -6  -3  15       12.81      141.31    107.81 o
  -5  -3  15      365.35      328.24     93.54 o
  -4  -3  15       23.15      100.04     77.99 o
  -3  -3  15     1158.18     1150.11     96.08 o
  -2  -3  15      809.71      851.37     61.25 o
  -1  -3  15     1799.78     1667.03     98.67 o
   0  -3  15    17060.68    16964.96    162.46 o
   1  -3  15        2.25       51.28     48.00 o
   2  -3  15      795.85      861.06     45.58 o
   3  -3  15     2165.49     1984.14     85.48 o
   4  -3  15        4.08       74.87     51.87 o
   5  -3  15     1760.68     1691.85     86.59 o
   6  -3  15     1038.59     1070.05    115.87 o
   7  -3  15      361.02      413.84    133.52 o
  -8  -2  15      114.73      499.66    202.23 o
  -7  -2  15      171.44      173.29    120.49 o
  -6  -2  15       11.69       79.97    101.00 o
  -5  -2  15        8.36       20.33     86.95 o
  -4  -2  15     1037.31      977.83     66.62 o
  -3  -2  15     1081.86     1032.54     66.90 o
  -2  -2  15       46.60       62.60     51.37 o
  -1  -2  15     9717.58     9752.06     97.04 o
   0  -2  15      366.35      317.42     31.58 o
   1  -2  15     4422.47     4630.02     70.99 o
   2  -2  15       69.19       86.32     34.64 o
   3  -2  15      837.49      878.72     35.37 o
   4  -2  15     1194.13     1183.35     33.27 o
   5  -2  15      177.85      211.10     63.67 o
   6  -2  15      445.12      496.72     90.80 o
   7  -2  15       15.69       60.69    100.88 o
  -8  -1  15        1.95        8.62    182.66 o
  -7  -1  15      933.55     1051.58    123.39 o
  -6  -1  15        9.20      177.84     98.93 o
  -5  -1  15     2826.24     2878.18     89.16 o
  -4  -1  15     1348.46     1471.39     93.64 o
  -3  -1  15    10272.00    10116.12    150.28 o
  -2  -1  15      410.91      477.54     70.19 o
  -1  -1  15     5947.96     6032.83     80.51 o
   0  -1  15     1126.19     1300.82     38.05 o
   1  -1  15     2073.56     2039.17     43.70 o
   2  -1  15     1370.35     1326.53     42.62 o
   3  -1  15      551.12      490.17     26.09 o
   4  -1  15     1153.61     1256.01     47.26 o
   5  -1  15     1358.46     1451.64     68.36 o
   6  -1  15      149.25      274.63     76.46 o
   7  -1  15      975.42     1017.07    107.75 o
   8  -1  15       64.32      219.78    121.58 o
  -8   0  15       52.27       62.67    187.35 o
  -7   0  15     1082.25     1021.75    168.28 o
  -6   0  15     3503.23     3425.64    175.32 o
  -5   0  15      824.00      828.40     87.82 o
  -4   0  15    10472.00    10044.38    160.29 o
  -3   0  15      993.75     1021.68     85.55 o
  -2   0  15     8169.84     8305.08    140.34 o
  -1   0  15    41487.38    41027.00    197.23 o
   0   0  15       33.06      475.30     39.64 o
   1   0  15    35303.80    35277.50    255.62 o
   2   0  15     2532.89     2434.37     47.85 o
   3   0  15    11370.68    11687.33    112.82 o
   4   0  15     4400.47     4121.37     88.24 o
   5   0  15      371.38      413.46     56.14 o
   6   0  15     1808.59     1901.72     91.76 o
   7   0  15     6700.03     6371.81    136.40 o
   8   0  15       15.41       71.64    157.57 o
  -8   1  15     2478.85     2820.99    217.99 o
  -7   1  15      143.28      236.74    159.30 o
  -6   1  15     2010.61     2147.06    114.08 o
  -5   1  15     2558.84     2384.95    100.62 o
  -4   1  15      300.71      361.08     90.14 o
  -3   1  15     3986.02     3984.98    113.51 o
  -2   1  15    14413.19    13676.35    133.35 o
  -1   1  15      779.44      733.15     26.44 o
   0   1  15    44332.43    44661.82    336.17 o
   1   1  15      283.02      259.74     22.72 o
   2   1  15    22012.84    22996.96    219.84 o
   3   1  15      562.13      544.63     44.69 o
   4   1  15     2829.31     2739.21     50.32 o
   5   1  15     5344.82     5276.64     91.26 o
   6   1  15     4261.93     4182.18    108.85 o
   7   1  15      936.05      912.77    147.57 o
   8   1  15     3593.64     3727.19    204.02 o
  -7   2  15      246.78      292.89    145.19 o
  -6   2  15     5324.31     5129.03    125.82 o
  -5   2  15       59.31      153.89     74.86 o
  -4   2  15    15176.46    14082.59    318.60 o
  -3   2  15      113.31      188.10     53.72 o
  -2   2  15    18810.43    18359.11    173.69 o
  -1   2  15     6690.97     6689.43     68.18 o
   0   2  15       13.01       32.85     17.12 o
   1   2  15     8216.41     8286.97    110.66 o
   2   2  15    15665.36    15664.65    217.29 o
   3   2  15      157.17      163.58     43.82 o
   4   2  15    15299.42    15048.42    391.35 o
   5   2  15      940.21      979.02     83.43 o
   6   2  15     5689.41     5613.56    125.61 o
   7   2  15        7.11      -20.71    146.92 o
   8   2  15      231.36      285.83    178.81 o
  -7   3  15     1259.39     1384.15    143.48 o
  -6   3  15       34.32      294.66    117.73 o
  -5   3  15     2510.31     2596.25    100.99 o
  -4   3  15      544.18      689.00     92.57 o
  -3   3  15     1824.35     1757.28     63.42 o
  -2   3  15      179.11      207.48     26.11 o
  -1   3  15        7.20       41.49     30.95 o
   0   3  15     4087.45     3855.59     50.86 o
   1   3  15      715.00      691.22     36.85 o
   2   3  15     1933.77     1954.89     57.26 o
   3   3  15     5367.76     5507.46     96.90 o
   4   3  15      222.75      258.07     57.32 o
   5   3  15      839.45      897.39     88.51 o
   6   3  15       38.74      165.59    101.50 o
   7   3  15       89.39      175.78    157.23 o
   8   3  15      261.21      364.86    178.84 o
  -7   4  15      151.92      259.13    177.02 o
  -6   4  15       18.12      123.52    122.90 o
  -5   4  15      222.37      140.12    106.31 o
  -4   4  15       69.02       28.56     89.66 o
  -3   4  15     1326.31     1398.89     59.17 o
  -2   4  15      370.89      424.05     40.68 o
  -1   4  15      244.63      314.72     38.08 o
   0   4  15      653.89      665.00     62.86 o
   1   4  15     1867.67     1927.21     90.05 o
   2   4  15      388.32      340.12     45.62 o
   3   4  15      193.38      233.74     69.85 o
   4   4  15       23.70       24.97     66.08 o
   5   4  15       20.98      116.29     94.08 o
   6   4  15       68.72      129.24    111.00 o
   7   4  15        1.76      -19.77    159.23 o
  -6   5  15      966.62      941.70    189.39 o
  -5   5  15     1298.87     1199.64    160.74 o
  -4   5  15      856.29      974.45    145.63 o
  -3   5  15      308.34      338.69     84.20 o
  -2   5  15       46.27       76.55     77.37 o
  -1   5  15       15.37       49.27     52.59 o
   0   5  15      258.33      318.40     55.34 o
   1   5  15      993.47      962.12     92.63 o
   2   5  15      420.67      420.20     40.15 o
   3   5  15      968.35      929.73     84.61 o
   4   5  15       57.23      170.35     91.45 o
   5   5  15     1148.13     1137.45    109.09 o
   6   5  15       57.85      185.14    121.01 o
   7   5  15       13.23       74.56    177.52 o
  -5   6  15      524.23      647.15    173.69 o
  -4   6  15     3212.00     2999.38    179.20 o
  -3   6  15     1156.81     1214.48    103.75 o
  -2   6  15     1643.54     1570.48    100.10 o
  -1   6  15      717.44      739.74     89.84 o
   0   6  15        2.55       27.38     64.85 o
   1   6  15     1101.18     1019.63    105.86 o
   2   6  15     1802.38     1728.87     94.27 o
   3   6  15      621.21      594.15     92.90 o
   4   6  15     3424.98     3423.52    196.83 o
   5   6  15      302.11      407.51    117.48 o
   6   6  15     1545.68     1576.28    138.66 o
  -4   7  15      160.89      164.73    170.26 o
  -3   7  15       63.96       48.02    150.56 o
  -2   7  15     3484.20     3397.06    126.20 o
  -1   7  15       69.45       98.24     97.09 o
   0   7  15     6704.99     6821.01    174.37 o
   1   7  15       68.21       50.45     90.23 o
   2   7  15     2181.51     2192.63    111.09 o
   3   7  15       26.07      -16.44    127.19 o
   4   7  15       16.62       88.98    138.90 o
   5   7  15       43.36       46.96    151.81 o
  -3   8  15      640.72      723.57    184.23 o
  -2   8  15     1906.83     1955.84    239.48 o
  -1   8  15     2458.64     2354.69    132.88 o
   0   8  15       10.07      -23.58    136.10 o
   1   8  15     1000.09     1057.87    139.74 o
   2   8  15     1919.26     2099.60    125.72 o
   3   8  15        3.93       96.88    148.35 o
   4   8  15     2604.88     2574.29    182.94 o
   0   9  15      364.26      405.53    157.43 o
   1   9  15      206.38      236.36    129.52 o
   2   9  15      833.14      691.08    166.64 o
  -1  -9  16      945.06     1868.30    583.66 o
   0  -9  16      170.69      428.27    239.99 o
  -4  -8  16       14.73       31.48    166.20 o
  -3  -8  16      466.46      603.72    182.52 o
  -2  -8  16     2918.83     3008.42    203.11 o
  -1  -8  16       92.40      128.00    175.95 o
   0  -8  16     5567.72     5710.25    345.22 o
   1  -8  16      152.78      173.21    131.13 o
   2  -8  16     3890.39     3952.75    166.75 o
   3  -8  16     1365.90     1313.55    150.72 o
  -5  -7  16      432.50      362.83    171.88 o
  -4  -7  16     2234.57     2441.60    169.74 o
  -3  -7  16       36.57       96.04    113.28 o
  -2  -7  16     1383.52     1449.84    114.77 o
  -1  -7  16     1384.10     1261.72    152.66 o
   0  -7  16        3.94       64.10    113.26 o
   1  -7  16     1072.81     1114.76    103.80 o
   2  -7  16     1079.07     1101.33    120.30 o
   3  -7  16      711.22      693.63    120.44 o
   4  -7  16     2061.02     2146.29    147.29 o
  -6  -6  16       68.74      280.17    142.00 o
  -5  -6  16      580.17      708.38    122.11 o
  -4  -6  16      680.71      676.60    128.09 o
  -3  -6  16     2215.55     2208.38    116.95 o
  -2  -6  16     1117.89     1168.85    114.25 o
  -1  -6  16     3103.89     3074.55    107.85 o
   0  -6  16     2121.42     2280.78    116.45 o
   1  -6  16       40.65      101.69     84.07 o
   2  -6  16      114.50      329.91    136.49 o
   3  -6  16      340.66      406.19    107.22 o
   4  -6  16       56.99      152.23    116.08 o
   5  -6  16     1230.11     1283.65    131.94 o
  -7  -5  16        1.09      110.53    185.42 o
  -6  -5  16        6.11      217.06    215.46 o
  -5  -5  16       41.41      119.29    106.21 o
  -4  -5  16      598.43      651.43     95.34 o
  -3  -5  16        4.28       36.62     77.42 o
  -2  -5  16      631.97      706.36     81.32 o
  -1  -5  16       24.52       52.62     51.30 o
   0  -5  16     1365.71     1279.52     48.23 o
   1  -5  16        3.26       30.93     72.86 o
   2  -5  16      468.55      524.85     77.48 o
   3  -5  16      540.96      605.81     81.47 o
   4  -5  16      310.18      334.30    100.31 o
   5  -5  16      778.28      691.16    114.62 o
   6  -5  16      397.97      402.05    131.34 o
  -7  -4  16      426.27      506.94    135.85 o
  -6  -4  16      313.05      358.05    117.37 o
  -5  -4  16      513.36      519.86    100.43 o
  -4  -4  16     1424.24     1465.50     96.63 o
  -3  -4  16     2502.57     2407.47     90.73 o
  -2  -4  16     1182.04     1144.05     82.57 o
  -1  -4  16     2177.93     2100.05     55.96 o
   0  -4  16       60.77      101.16     43.51 o
   1  -4  16      103.78      101.97     35.09 o
   2  -4  16     2474.60     2298.52     85.98 o
   3  -4  16     1093.01     1192.24     84.48 o
   4  -4  16     1724.28     1818.88     84.05 o
   5  -4  16      417.51      393.19    102.38 o
   6  -4  16      351.81      405.82    121.01 o
   7  -4  16      184.91      253.54    133.98 o
  -7  -3  16       61.53      172.50    129.33 o
  -6  -3  16     2491.86     2552.19    128.52 o
  -5  -3  16       17.64       82.33     96.96 o
  -4  -3  16     5834.37     5693.03    119.73 o
  -3  -3  16      175.95      212.24     67.81 o
  -2  -3  16     3936.33     4027.72    102.15 o
  -1  -3  16     6472.41     6504.89    108.39 o
   0  -3  16      213.16      190.59     33.17 o
   1  -3  16    14406.13    14422.43    124.35 o
   2  -3  16     4583.44     4309.89     61.55 o
   3  -3  16     4120.59     4078.67    101.36 o
   4  -3  16     4481.79     4373.76     83.33 o
   5  -3  16       72.36      121.50     75.57 o
   6  -3  16      790.50      859.44    118.55 o
   7  -3  16      491.82      650.80    130.54 o
  -8  -2  16     2178.35     2537.86    212.95 o
  -7  -2  16       18.68      -31.75    119.84 o
  -6  -2  16      453.01      544.59    109.44 o
  -5  -2  16      244.03      237.98     94.70 o
  -4  -2  16     2839.64     2827.63     79.21 o
  -3  -2  16     3189.70     3203.92     95.31 o
  -2  -2  16    14336.04    13700.78    144.54 o
  -1  -2  16     1988.01     2013.00     63.31 o
   0  -2  16    39748.57    37917.98    176.67 o
   1  -2  16      155.54      151.87     41.03 o
   2  -2  16    14646.27    14589.68    137.18 o
   3  -2  16      565.11      534.02     33.76 o
   4  -2  16     3348.30     3247.05     43.34 o
   5  -2  16     1465.96     1577.08     71.79 o
   6  -2  16     1835.18     1978.53     99.51 o
   7  -2  16      427.95      501.13    107.11 o
  -8  -1  16       87.77       86.15    190.39 o
  -7  -1  16      688.27      690.93    120.24 o
  -6  -1  16     4294.54     4200.79    154.80 o
  -5  -1  16      378.24      401.51     76.02 o
  -4  -1  16    12687.30    12575.66    180.61 o
  -3  -1  16      475.15      465.07     85.06 o
  -2  -1  16    16469.71    16233.26    425.67 o
  -1  -1  16     8428.78     8680.09     94.38 o
   0  -1  16      108.91      101.02     31.86 o
   1  -1  16    19688.60    20611.52    153.76 o
   2  -1  16     9943.97     9964.32    141.21 o
   3  -1  16      750.54      756.81     31.12 o
   4  -1  16    12784.84    12633.20    182.93 o
   5  -1  16     1798.78     1846.65     57.58 o
   6  -1  16     5090.87     5026.84    103.88 o
   7  -1  16      616.01      679.31    106.27 o
   8  -1  16      121.38      117.95    119.23 o
  -8   0  16       40.02      137.12    193.46 o
  -7   0  16     1744.23     1858.18    181.27 o
  -6   0  16      121.60      245.70    108.94 o
  -5   0  16     5906.11     5820.32    125.38 o
  -4   0  16     2435.61     2478.57    113.24 o
  -3   0  16     5422.55     5232.62    121.01 o
  -2   0  16     7031.55     7245.20    127.58 o
  -1   0  16      822.02      779.02     53.37 o
   0   0  16    12857.80    12706.48    155.23 o
   1   0  16      918.60     1133.68     57.86 o
   2   0  16      910.64      866.90     34.10 o
   3   0  16     9373.86     9257.40    123.21 o
   4   0  16      319.01      383.63     35.28 o
   5   0  16     2433.16     2366.59     66.90 o
   6   0  16      117.70      199.84     83.24 o
   7   0  16      974.99     1117.52    110.67 o
   8   0  16      274.53      307.20    170.84 o
  -7   1  16      318.62      330.26    166.65 o
  -6   1  16      326.97      481.69    106.76 o
  -5   1  16       43.24       97.04     91.33 o
  -4   1  16      909.21      849.69    104.97 o
  -3   1  16      563.35      577.40     87.84 o
  -2   1  16       19.65       43.46     39.31 o
  -1   1  16      240.50      254.61     25.08 o
   0   1  16        0.16      545.51    100.31 o
   1   1  16     4943.25     5266.96     98.03 o
   2   1  16      488.11      513.49     44.56 o
   3   1  16      234.89      289.29     39.65 o
   4   1  16     1926.26     1849.00     47.40 o
   5   1  16      662.32      634.92     69.09 o
   6   1  16      768.56      883.49     89.52 o
   7   1  16      278.38      286.90    141.90 o
   8   1  16       77.71      345.27    163.66 o
  -7   2  16      514.20      579.49    149.74 o
  -6   2  16      295.97      377.48     90.88 o
  -5   2  16     1755.01     1827.10     95.29 o
  -4   2  16       17.04      189.86     88.80 o
  -3   2  16     1714.51     1664.41     63.49 o
  -2   2  16     1093.82     1164.11     69.77 o
  -1   2  16      607.99      645.98     41.21 o
   0   2  16      854.95      839.65     21.59 o
   1   2  16      514.33      507.06     32.95 o
   2   2  16      458.83      543.96     51.47 o
   3   2  16      136.03      127.29     46.53 o
   4   2  16      979.04     1120.29     89.92 o
   5   2  16     1926.93     1960.12     91.86 o
   6   2  16       33.72      156.21     91.37 o
   7   2  16      468.23      452.69    155.10 o
   8   2  16       14.65      135.05    177.95 o
  -7   3  16      242.88      186.67    137.65 o
  -6   3  16     3723.86     3808.52    195.35 o
  -5   3  16      219.68      425.21     89.40 o
  -4   3  16     8815.15     8736.50    218.33 o
  -3   3  16     3102.90     3111.11     89.68 o
  -2   3  16     5401.47     5242.20    160.73 o
  -1   3  16     2491.78     2398.20     48.96 o
   0   3  16       13.98       11.52     16.73 o
   1   3  16     1450.45     1487.94     45.09 o
   2   3  16     3487.55     3530.84     68.72 o
   3   3  16      211.29      269.45     49.96 o
   4   3  16     6198.87     6053.19     89.58 o
   5   3  16       15.30       80.52     84.04 o
   6   3  16     2668.97     2577.20    117.19 o
   7   3  16     1411.86     1499.08    166.23 o
   8   3  16      107.53      128.14    187.86 o
  -6   4  16     1518.77     1448.52    132.51 o
  -5   4  16       33.85       46.84    105.84 o
  -4   4  16     1067.14     1019.28     96.75 o
  -3   4  16      279.50      339.34     82.69 o
  -2   4  16    13568.68    14014.77    149.24 o
  -1   4  16      231.92      259.16     34.58 o
   0   4  16    24445.38    23799.03    236.88 o
   1   4  16       55.53       87.89     75.18 o
   2   4  16     6617.39     6741.13     82.60 o
   3   4  16       71.78       92.27     69.97 o
   4   4  16      526.77      504.94     70.08 o
   5   4  16      373.46      395.58     94.26 o
   6   4  16      657.41      825.77    110.33 o
   7   4  16      195.95      115.03    160.25 o
  -6   5  16     1275.35     1321.10    187.67 o
  -5   5  16      166.69      193.85    149.91 o
  -4   5  16     5060.69     4839.67    181.04 o
  -3   5  16     1840.86     1729.82    100.61 o
  -2   5  16     5835.50     5767.65    119.30 o
  -1   5  16    10311.97    10205.28    167.21 o
   0   5  16       12.55       31.48     53.54 o
   1   5  16     9692.02     9338.07    156.80 o
   2   5  16     5431.63     5348.48    134.76 o
   3   5  16      366.03      392.99     81.08 o
   4   5  16     4924.26     5040.25    123.54 o
   5   5  16       68.09      122.25    102.22 o
   6   5  16     1728.82     1789.70    129.71 o
   7   5  16      921.26      881.65    181.01 o
  -5   6  16     2145.12     2302.79    193.77 o
  -4   6  16      261.80      340.97    154.13 o
  -3   6  16     3230.58     3152.90    118.74 o
  -2   6  16      406.49      431.41     93.43 o
  -1   6  16      112.31      134.26     85.69 o
   0   6  16     1533.80     1412.35     74.16 o
   1   6  16      474.00      498.85    102.63 o
   2   6  16     1465.26     1333.72    113.90 o
   3   6  16     2034.58     2114.37    105.79 o
   4   6  16       19.61       81.13    127.28 o
   5   6  16     1070.71     1216.09    126.56 o
   6   6  16      152.92      377.36    133.21 o
  -4   7  16        5.35       65.69    174.47 o
  -3   7  16        7.62        1.86    153.36 o
  -2   7  16       87.74      132.76    103.31 o
  -1   7  16     1362.02     1287.84    107.62 o
   0   7  16      854.26      785.78    123.41 o
   1   7  16     2967.18     2602.73    139.70 o
   2   7  16      823.68      912.31    105.54 o
   3   7  16      692.48      642.90    132.75 o
   4   7  16       99.49      214.23    142.40 o
   5   7  16      603.28      569.13    159.08 o
  -3   8  16      332.05      263.78    181.45 o
  -2   8  16       41.03      -29.65    162.28 o
  -1   8  16      557.59      599.52    122.52 o
   0   8  16      163.73      129.98    134.43 o
   1   8  16      658.66      829.98    143.36 o
   2   8  16      668.47      727.92    121.36 o
   3   8  16      476.99      510.00    150.34 o
   4   8  16      375.02      442.06    165.32 o
   0   9  16       22.97       29.57    156.96 o
   1   9  16        7.35       51.98    127.57 o
   2   9  16      940.04     1005.35    173.08 o
  -4  -8  17      129.57      143.26    144.30 o
  -3  -8  17      105.97      156.99    180.23 o
  -2  -8  17      454.92     1022.30    475.97 o
  -1  -8  17       44.28       84.45    178.53 o
   0  -8  17     1327.45     3602.69   1573.17 o
   1  -8  17        8.16       73.90    134.63 o
   2  -8  17      628.86      556.87    135.62 o
   3  -8  17       20.37       55.46    174.38 o
  -5  -7  17      320.09      321.41    174.84 o
  -4  -7  17      435.56      654.49    157.64 o
  -3  -7  17      860.75      915.11    119.30 o
  -2  -7  17     1599.99     1422.67    133.72 o
  -1  -7  17      599.91     1257.56    575.81 o
   0  -7  17      296.40      309.46    117.60 o
   1  -7  17      223.22      285.12    114.28 o
   2  -7  17     1430.56     1549.83    108.34 o
   3  -7  17      306.55      500.32    104.19 o
   4  -7  17     1670.11     1618.13    145.60 o
  -6  -6  17     1957.92     2038.04    154.55 o
  -5  -6  17       93.32      324.44    150.01 o
  -4  -6  17     4265.65     4154.62    158.21 o
  -3  -6  17       43.84       73.31    106.10 o
  -2  -6  17     2302.83     2258.09    122.12 o
  -1  -6  17      179.20      356.40     86.64 o
   0  -6  17      161.55      229.69     97.51 o
   1  -6  17     2101.27     2148.88    100.80 o
   2  -6  17     2823.56     2726.93    104.24 o
   3  -6  17     1722.60     1798.24    119.37 o
   4  -6  17     3741.05     3480.54    144.80 o
   5  -6  17      306.08      363.15    127.32 o
  -7  -5  17      245.77      222.24    189.49 o
  -6  -5  17     1973.13     2126.05    135.99 o
  -5  -5  17      294.72      349.02    108.58 o
  -4  -5  17      778.27      879.75     99.68 o
  -3  -5  17       87.81      123.07     81.61 o
  -2  -5  17     9290.59     9262.63    137.16 o
  -1  -5  17      221.32      239.95     54.45 o
   0  -5  17    16304.85    15389.42    226.61 o
   1  -5  17       35.94       28.45     82.52 o
   2  -5  17     5511.94     5393.35    105.14 o
   3  -5  17      126.01      166.88     77.78 o
   4  -5  17     1139.55     1201.64    109.33 o
   5  -5  17       31.99      125.27    114.22 o
   6  -5  17      674.75      774.19    133.45 o
  -7  -4  17      928.34      922.13    143.20 o
  -6  -4  17     2091.12     2105.12    132.71 o
  -5  -4  17      240.10      219.82    102.52 o
  -4  -4  17     5820.80     5676.40    125.16 o
  -3  -4  17      229.58      229.37     77.56 o
  -2  -4  17     3228.74     3097.39    109.90 o
  -1  -4  17    12527.78    12783.70     97.21 o
   0  -4  17       32.78       60.22     43.76 o
   1  -4  17    16707.50    17226.82    136.18 o
   2  -4  17     3041.00     3092.30    100.62 o
   3  -4  17     3426.53     3538.48    105.94 o
   4  -4  17     7895.57     7707.70    145.38 o
   5  -4  17      144.65       88.24    104.79 o
   6  -4  17     4234.09     4125.08    152.18 o
   7  -4  17      265.01      216.14    140.85 o
  -7  -3  17      816.60      809.50    132.65 o
  -6  -3  17      419.08      493.16    116.44 o
  -5  -3  17     6850.43     6657.32    140.10 o
  -4  -3  17      350.95      480.89     88.13 o
  -3  -3  17     9781.95    10036.33    163.21 o
  -2  -3  17     2263.55     2162.54     94.39 o
  -1  -3  17     3843.32     3793.40     77.19 o
   0  -3  17     4872.36     4645.97     84.06 o
   1  -3  17     1386.65     1344.17     63.73 o
   2  -3  17      166.41      236.62     45.13 o
   3  -3  17     6978.70     6670.54     69.86 o
   4  -3  17      574.92      618.47     66.04 o
   5  -3  17     3044.75     3074.54     98.53 o
   6  -3  17      705.88      911.21    117.08 o
   7  -3  17      752.85      930.96    140.26 o
  -8  -2  17       33.72      478.29    205.68 o
  -7  -2  17       57.72       85.48    122.17 o
  -6  -2  17       45.69      105.27    110.51 o
  -5  -2  17       32.03       16.86     94.44 o
  -4  -2  17     2128.44     1900.12     77.22 o
  -3  -2  17      438.65      444.00     66.92 o
  -2  -2  17     1756.90     1772.86     71.37 o
  -1  -2  17      243.36      228.75     51.62 o
   0  -2  17      945.80      831.81     38.70 o
   1  -2  17     4400.59     4628.38     74.21 o
   2  -2  17      141.53      171.44     38.75 o
   3  -2  17     1046.68     1004.47     31.43 o
   4  -2  17      182.80      195.17     31.43 o
   5  -2  17        8.82       56.55     74.19 o
   6  -2  17      108.30      156.39     89.76 o
   7  -2  17        8.31       92.41    104.67 o
  -8  -1  17       10.99      -18.26    194.38 o
  -7  -1  17       73.52      227.61    124.16 o
  -6  -1  17       58.34      239.79    107.23 o
  -5  -1  17      102.11      170.89     76.02 o
  -4  -1  17       77.96      192.95     70.47 o
  -3  -1  17      983.41     1108.94     90.12 o
  -2  -1  17      149.63      230.71     75.06 o
  -1  -1  17     1662.60     1619.81     73.24 o
   0  -1  17       34.41       36.31     32.00 o
   1  -1  17       55.74      235.53     60.56 o
   2  -1  17     1850.47     1783.96     56.85 o
   3  -1  17      241.66      256.81     30.63 o
   4  -1  17       88.37      202.16     41.28 o
   5  -1  17      222.65      279.76     63.56 o
   6  -1  17       12.84      120.59     77.80 o
   7  -1  17      431.21      444.30    104.93 o
   8  -1  17       61.51      147.31    121.99 o
  -8   0  17       62.62       33.60    199.33 o
  -7   0  17      183.44      280.08    166.52 o
  -6   0  17     4477.85     4367.23    136.36 o
  -5   0  17       48.92      301.10     90.79 o
  -4   0  17    10220.82    10129.31    169.89 o
  -3   0  17     3464.79     3324.59    110.91 o
  -2   0  17     5348.50     5266.84    120.09 o
  -1   0  17    12255.45    12893.96    125.15 o
   0   0  17       89.75      341.45     36.79 o
   1   0  17     4164.19     4072.13     79.54 o
   2   0  17     7738.15     7590.57     82.64 o
   3   0  17     1259.85     1466.11     54.79 o
   4   0  17    10839.92    10631.63     89.77 o
   5   0  17     1266.33     1291.95     61.03 o
   6   0  17     3464.80     3443.86    106.34 o
   7   0  17      442.12      496.84    103.62 o
   8   0  17       98.49      172.13    162.02 o
  -7   1  17      238.20      259.55    172.45 o
  -6   1  17     2965.93     2886.89    125.39 o
  -5   1  17       97.65       68.38     89.06 o
  -4   1  17      818.95      742.84    100.14 o
  -3   1  17      170.90      173.37     89.84 o
  -2   1  17    15221.64    15044.04    262.81 o
  -1   1  17       38.69       81.53     25.63 o
   0   1  17    39856.25    40906.16    256.42 o
   1   1  17      401.71      395.92     40.17 o
   2   1  17     8152.80     7779.77    109.78 o
   3   1  17     1429.85     1477.44     47.63 o
   4   1  17      145.32      191.79     50.47 o
   5   1  17       38.75       61.88     59.24 o
   6   1  17     1622.11     1684.73     85.24 o
   7   1  17      132.71      223.27    114.48 o
   8   1  17     1441.04     1638.24    148.64 o
  -7   2  17     2246.90     2201.97    166.81 o
  -6   2  17     1850.32     1788.49    100.37 o
  -5   2  17      847.26      918.58     90.60 o
  -4   2  17     3802.70     4141.18    165.54 o
  -3   2  17     1844.02     1751.04     75.84 o
  -2   2  17     6950.47     6847.95    105.31 o
  -1   2  17    12299.94    11925.26     90.71 o
   0   2  17       24.36       22.80     18.48 o
   1   2  17    20059.75    20192.95    159.65 o
   2   2  17     9447.20     9612.57    100.29 o
   3   2  17      175.71      192.18     47.48 o
   4   2  17     7316.19     7216.26    120.44 o
   5   2  17      500.08      617.77     81.97 o
   6   2  17     2124.46     2041.61    105.16 o
   7   2  17     1162.82     1244.57    162.33 o
   8   2  17       47.44      108.64    175.52 o
  -7   3  17      843.97     1009.70    144.61 o
  -6   3  17       38.91      143.57    114.48 o
  -5   3  17     2884.80     3002.32    107.25 o
  -4   3  17      990.23     1087.95     98.52 o
  -3   3  17     4941.77     4829.59    162.05 o
  -2   3  17      705.49      745.73     68.90 o
  -1   3  17      459.60      455.72     39.11 o
   0   3  17    11932.45    11825.36    148.00 o
   1   3  17      994.32      923.88     44.51 o
   2   3  17     3052.11     3138.69     91.73 o
   3   3  17     6809.02     6691.12     90.51 o
   4   3  17      482.21      531.11     62.87 o
   5   3  17     2058.92     1937.62     99.90 o
   6   3  17      239.95      231.65    101.19 o
   7   3  17      309.24      458.47    155.39 o
  -6   4  17       93.70      159.18    124.49 o
  -5   4  17      687.66      711.45    112.74 o
  -4   4  17      190.15      208.99     92.60 o
  -3   4  17        9.19       19.24     79.61 o
  -2   4  17        8.08       62.98     32.78 o
  -1   4  17     1840.07     1762.52     40.27 o
   0   4  17      511.86      491.58     63.17 o
   1   4  17     2325.06     2265.06    115.04 o
   2   4  17     1882.89     1788.80     57.71 o
   3   4  17     1545.05     1622.49     64.35 o
   4   4  17     1378.36     1337.50     76.85 o
   5   4  17       63.18       32.04     91.62 o
   6   4  17        0.77       61.12    109.45 o
   7   4  17      242.65      393.85    171.20 o
  -6   5  17       82.67       73.74    170.69 o
  -5   5  17      133.48       96.78    156.16 o
  -4   5  17       17.06       13.33    131.27 o
  -3   5  17      711.13      680.73     95.17 o
  -2   5  17      120.74      167.23     82.88 o
  -1   5  17      807.94      816.78     55.01 o
   0   5  17     1089.58     1095.05     61.17 o
   1   5  17      636.99      654.05     97.59 o
   2   5  17     1186.39     1263.14    103.22 o
   3   5  17       27.67       52.56     81.02 o
   4   5  17      403.54      405.94    114.27 o
   5   5  17       11.26       60.21    106.75 o
   6   5  17       46.78      158.30    121.47 o
   7   5  17       17.38      193.41    181.80 o
  -5   6  17      104.21      284.13    180.00 o
  -4   6  17     2128.66     2284.66    173.47 o
  -3   6  17      218.44      387.42    101.47 o
  -2   6  17     1017.80      989.03     98.39 o
  -1   6  17       12.53      -17.82     87.29 o
   0   6  17       48.71       43.63     83.65 o
   1   6  17      132.76      123.85    106.27 o
   2   6  17     1635.36     1605.67    119.60 o
   3   6  17      367.10      335.89     95.68 o
   4   6  17     2151.57     2203.66    145.04 o
   5   6  17     1501.51     1713.80    195.20 o
   6   6  17     1079.42     1358.16    143.15 o
  -4   7  17       70.61      188.76    173.11 o
  -3   7  17     2094.57     1924.41    174.70 o
  -2   7  17     2333.82     2451.58    124.18 o
  -1   7  17      886.29      753.54    108.29 o
   0   7  17     2630.91     2699.85    140.78 o
   1   7  17       50.37       76.82    116.23 o
   2   7  17     1360.29     1554.83    111.39 o
   3   7  17     1181.59     1180.51    144.93 o
   4   7  17       22.54      208.78    149.68 o
   5   7  17      682.81      801.88    167.30 o
  -3   8  17     1729.69     1866.12    202.00 o
  -2   8  17      327.66      365.36    167.73 o
  -1   8  17     3907.80     4081.11    155.64 o
   0   8  17       15.29      110.70    138.31 o
   1   8  17     3089.92     3717.32    288.50 o
   2   8  17      640.15      698.99    118.80 o
   3   8  17     1168.32     1296.07    250.81 o
   4   8  17     1059.76     1241.10    173.34 o
   0   9  17      475.83      609.80    165.08 o
   1   9  17      144.58      226.01    129.91 o
  -4  -8  18        6.43      151.21    198.80 o
  -3  -8  18        5.93      137.90    184.64 o
  -2  -8  18     3301.45     3329.96    266.09 o
  -1  -8  18        3.38       38.08    172.72 o
   0  -8  18     6288.83     6440.54    284.47 o
   1  -8  18       66.49       81.27    135.42 o
   2  -8  18     2308.12     2324.87    132.48 o
   3  -8  18       24.46       74.10    178.36 o
  -5  -7  18       22.05      136.52    175.15 o
  -4  -7  18     2335.71     2326.02    176.42 o
  -3  -7  18      187.75      218.14    117.45 o
  -2  -7  18     1151.32     1094.55    163.95 o
  -1  -7  18     1798.82     1900.13    173.08 o
   0  -7  18        3.59      138.31    118.74 o
   1  -7  18     2343.89     2299.10    135.43 o
   2  -7  18      317.42      355.59    118.82 o
   3  -7  18      408.26      484.95    106.95 o
   4  -7  18     1525.49     1533.63    141.50 o
  -6  -6  18       38.60      358.19    154.68 o
  -5  -6  18     3037.68     3094.69    173.50 o
  -4  -6  18       11.46      678.65    443.46 o
  -3  -6  18     5540.27     5407.94    196.48 o
  -2  -6  18     1077.11     1044.06    110.09 o
  -1  -6  18     3409.64     3371.34    125.50 o
   0  -6  18     1887.37     1647.21    112.73 o
   1  -6  18      397.10      444.53     86.85 o
   2  -6  18      858.57      968.32    108.52 o
   3  -6  18     2485.03     2708.02    147.06 o
   4  -6  18        8.56      160.72    117.77 o
   5  -6  18     2348.76     2281.15    145.32 o
  -7  -5  18       38.94      194.78    189.18 o
  -6  -5  18       50.77      271.73    131.48 o
  -5  -5  18       11.97       37.85    109.94 o
  -4  -5  18      194.06      211.32     97.06 o
  -3  -5  18       17.82       50.33     83.07 o
  -2  -5  18      793.89      776.05     81.22 o
  -1  -5  18      206.71      247.90     56.80 o
   0  -5  18     1352.27     1300.83     59.78 o
   1  -5  18      726.35      667.23     84.96 o
   2  -5  18      157.48      183.04     73.31 o
   3  -5  18      407.15      448.49     79.31 o
   4  -5  18       86.02      117.03    103.14 o
   5  -5  18        2.87       -0.18    112.09 o
   6  -5  18      150.63      250.68    127.34 o
  -7  -4  18       25.62      397.82    174.45 o
  -6  -4  18      236.46      291.77    122.72 o
  -5  -4  18      134.57      181.02    102.51 o
  -4  -4  18     1030.37     1047.90     97.75 o
  -3  -4  18      267.54      306.54     77.13 o
  -2  -4  18       49.19       74.20     78.26 o
  -1  -4  18     1071.67     1096.75     63.70 o
   0  -4  18      104.05      105.61     45.46 o
   1  -4  18      512.88      467.08     46.75 o
   2  -4  18      855.56      771.42     81.33 o
   3  -4  18       98.52       60.72     77.11 o
   4  -4  18       13.99      153.97     91.00 o
   5  -4  18       60.64      106.31    100.36 o
   6  -4  18      115.96      288.47    124.03 o
  -7  -3  18       34.15       94.18    131.15 o
  -6  -3  18     2110.74     2143.22    130.68 o
  -5  -3  18     1816.61     1944.78    115.10 o
  -4  -3  18     7838.30     7348.49    197.21 o
  -3  -3  18      311.12      465.94     78.18 o
  -2  -3  18     3736.01     3814.78    108.05 o
  -1  -3  18      506.58      611.64     58.14 o
   0  -3  18      180.68      126.83     33.78 o
   1  -3  18     1399.83     1485.24     65.17 o
   2  -3  18     4066.69     4018.60     68.08 o
   3  -3  18      494.48      574.41     46.18 o
   4  -3  18     6116.54     5977.79     94.45 o
   5  -3  18       56.14      175.27     97.69 o
   6  -3  18     2029.38     2088.58    132.90 o
   7  -3  18      204.19      281.10    131.59 o
  -7  -2  18      376.23      468.64    127.62 o
  -6  -2  18     3354.67     3196.56    129.65 o
  -5  -2  18      535.32      548.21    100.44 o
  -4  -2  18      386.06      308.18     68.41 o
  -3  -2  18       55.47       95.95     64.77 o
  -2  -2  18     7818.74     7445.98    104.79 o
  -1  -2  18      197.05      251.54     45.48 o
   0  -2  18    14372.22    13590.12    137.91 o
   1  -2  18      428.38      336.41     44.54 o
   2  -2  18    11434.10    11224.74     88.67 o
   3  -2  18      628.11      647.36     30.32 o
   4  -2  18     1147.04     1204.52     44.94 o
   5  -2  18      230.44      324.26     77.58 o
   6  -2  18     1545.77     1732.71    102.22 o
   7  -2  18      290.70      289.29    107.05 o
  -8  -1  18       19.49       -7.24    198.88 o
  -7  -1  18     3818.75     3748.32    152.32 o
  -6  -1  18     2122.40     2040.77    126.82 o
  -5  -1  18      933.51      880.11     84.06 o
  -4  -1  18     3354.32     3227.15     90.57 o
  -3  -1  18     7137.04     7264.31    141.34 o
  -2  -1  18     3193.32     3101.60    102.31 o
  -1  -1  18    34363.91    33605.09    412.60 o
   0  -1  18       82.33       66.91     33.11 o
   1  -1  18    35524.91    35618.52    249.70 o
   2  -1  18     5615.38     5602.71     69.74 o
   3  -1  18     1978.06     2008.37     41.41 o
   4  -1  18     8665.10     8547.62     74.40 o
   5  -1  18      153.87      211.67     62.43 o
   6  -1  18     2425.17     2222.75    100.48 o
   7  -1  18      739.75      944.42    112.91 o
   8  -1  18       28.32       74.44    122.73 o
  -7   0  18     1898.96     2019.58    179.66 o
  -6   0  18      210.05      362.48    113.88 o
  -5   0  18     8239.36     8284.75    143.83 o
  -4   0  18      151.27      198.34     95.89 o
  -3   0  18    11660.42    11788.25    357.42 o
  -2   0  18     1624.09     1753.27     94.79 o
  -1   0  18     2182.71     2135.07     68.14 o
   0   0  18    13952.80    14624.99    143.03 o
   1   0  18     2001.77     1977.95     56.16 o
   2   0  18     7228.03     8017.92    132.94 o
   3   0  18    13780.54    13674.32    148.19 o
   4   0  18      422.76      588.29     49.11 o
   5   0  18     7265.36     7441.34     91.74 o
   6   0  18      919.03      899.65     89.56 o
   7   0  18     2027.91     1994.43    132.40 o
   8   0  18      347.89      319.46    142.44 o
  -7   1  18      474.11      565.85    176.70 o
  -6   1  18      678.24      670.88    112.75 o
  -5   1  18       72.21      107.71     93.61 o
  -4   1  18     3689.69     3543.29    157.14 o
  -3   1  18     1786.83     1803.83    103.58 o
  -2   1  18     2068.60     2082.57    102.41 o
  -1   1  18    10418.69    10136.66    128.02 o
   0   1  18       10.85      341.74     82.46 o
   1   1  18     4960.83     5038.16     95.76 o
   2   1  18     1233.82     1219.85     51.27 o
   3   1  18     2472.09     2538.00     54.75 o
   4   1  18     3568.45     3610.88     68.79 o
   5   1  18       15.69       47.94     59.05 o
   6   1  18     1162.48     1223.86     76.81 o
   7   1  18      403.32      487.62    114.39 o
   8   1  18        3.94      119.75    165.78 o
  -7   2  18       45.97      310.00    185.10 o
  -6   2  18      133.27      167.91    100.24 o
  -5   2  18       20.95       56.73     83.91 o
  -4   2  18      441.98      437.08     94.35 o
  -3   2  18      846.89      795.89     55.75 o
  -2   2  18     1062.02     1152.81     71.82 o
  -1   2  18      107.72      215.52     52.75 o
   0   2  18        7.09       29.63     19.05 o
   1   2  18      219.13      217.06     32.21 o
   2   2  18      350.52      391.69     52.57 o
   3   2  18      517.80      608.50     52.94 o
   4   2  18        0.42       58.24     58.85 o
   5   2  18      157.86      254.07     68.51 o
   6   2  18       10.73       47.89     91.70 o
   7   2  18      165.93      276.44    156.09 o
   8   2  18        1.22       47.46    138.07 o
  -7   3  18       11.71      134.75    141.36 o
  -6   3  18      991.61     1005.00    123.93 o
  -5   3  18      206.11      331.77     90.51 o
  -4   3  18     1962.96     2217.64    108.64 o
  -3   3  18      118.73      252.19     81.18 o
  -2   3  18     1262.64     1291.33     78.66 o
  -1   3  18       85.95       77.82     36.80 o
   0   3  18       67.39       70.30     21.28 o
   1   3  18       84.79       61.88     39.64 o
   2   3  18     2730.50     2664.00     67.57 o
   3   3  18      337.26      381.56     54.30 o
   4   3  18     2916.62     2995.21     69.12 o
   5   3  18      182.57      225.92     88.85 o
   6   3  18      701.83      912.96    107.78 o
   7   3  18      237.40      294.45    157.48 o
  -6   4  18       56.22       19.54    125.11 o
  -5   4  18      469.90      657.24    113.13 o
  -4   4  18     1187.01     1168.68    103.65 o
  -3   4  18     2753.16     2830.60    129.27 o
  -2   4  18     4840.46     5036.27    107.58 o
  -1   4  18      638.09      511.08     41.96 o
   0   4  18     8381.29     8178.16     79.59 o
   1   4  18      398.55      399.33     87.25 o
   2   4  18     4418.19     4327.90     81.72 o
   3   4  18     3552.88     3543.92     76.45 o
   4   4  18        1.33       72.25     70.36 o
   5   4  18     1963.52     1929.40    109.18 o
   6   4  18     1770.74     1710.88    119.94 o
   7   4  18      802.16      850.80    136.22 o
  -6   5  18      193.25      291.72    176.87 o
  -5   5  18      493.63      482.94    161.91 o
  -4   5  18      461.25      542.25    136.98 o
  -3   5  18     2682.25     2928.79    112.76 o
  -2   5  18     1035.22     1072.79     89.24 o
  -1   5  18    13837.72    13635.35    156.13 o
   0   5  18        8.59       27.53     53.46 o
   1   5  18    11674.13    11734.58    177.01 o
   2   5  18     1335.83     1296.14    106.01 o
   3   5  18     2645.48     2554.87    102.18 o
   4   5  18      397.99      416.99    114.14 o
   5   5  18     1207.39     1268.31    114.40 o
   6   5  18      407.43      436.90    122.91 o
   7   5  18     2305.12     2346.02    156.75 o
  -5   6  18     2431.51     2594.32    247.76 o
  -4   6  18      115.27      308.47    157.60 o
  -3   6  18     3490.45     3559.42    128.14 o
  -2   6  18       18.22        4.54     94.95 o
  -1   6  18      218.43      250.05     87.77 o
   0   6  18      142.85      184.26     84.30 o
   1   6  18      223.44      308.22    104.55 o
   2   6  18      482.65      393.94    109.92 o
   3   6  18     3866.38     3581.70    121.00 o
   4   6  18       40.19       93.99    125.66 o
   5   6  18     4619.85     4389.85    178.31 o
   6   6  18      838.86      903.26    161.86 o
  -4   7  18      725.32      815.22    182.50 o
  -3   7  18      338.18      335.58    164.35 o
  -2   7  18      501.66      531.62    111.54 o
  -1   7  18      864.57      802.63    107.04 o
   0   7  18      244.87      282.71    121.06 o
   1   7  18      234.39      275.07    123.57 o
   2   7  18     2829.76     2778.87    122.75 o
   3   7  18       33.65      133.25    136.91 o
   4   7  18     2561.48     2450.73    166.82 o
   5   7  18        7.00      251.81    171.11 o
  -2   8  18      229.21      199.70    168.11 o
  -1   8  18      481.42      570.27    123.49 o
   0   8  18        3.90       63.99    133.82 o
   1   8  18      747.28      928.10    154.50 o
   2   8  18       88.85      136.45    116.22 o
   3   8  18      172.83      219.57    159.63 o
   4   8  18        2.63       88.02    164.54 o
  -4  -8  19       37.04       79.98    201.01 o
  -3  -8  19        8.22      168.94    183.66 o
  -2  -8  19      569.18     2087.33    878.85 o
  -1  -8  19      130.14      140.27    176.53 o
   0  -8  19     1469.21     3301.15   1362.95 o
   1  -8  19      176.38      287.70    140.14 o
   2  -8  19      310.71      244.58    138.23 o
  -5  -7  19       41.33      119.49    176.43 o
  -4  -7  19      643.29      945.25    168.13 o
  -3  -7  19      411.90      456.88    118.82 o
  -2  -7  19       57.83      140.77    154.01 o
  -1  -7  19      676.75      655.05    165.24 o
   0  -7  19     1598.96     1338.51    132.97 o
   1  -7  19      419.36      591.05    157.36 o
   2  -7  19     1715.10     1552.22    113.85 o
   3  -7  19      109.44      222.83    143.72 o
   4  -7  19       31.60       63.45    131.06 o
  -6  -6  19     1253.27     1237.39    186.00 o
  -5  -6  19      570.56     1390.96    489.79 o
  -4  -6  19     4722.56     4358.46    158.85 o
  -3  -6  19      555.20      688.00    114.43 o
  -2  -6  19     2718.20     2697.39    131.75 o
  -1  -6  19      381.18      448.18    100.96 o
   0  -6  19       55.59       21.63    103.82 o
   1  -6  19     3645.01     3540.04    111.59 o
   2  -6  19     2560.69     2765.31    120.26 o
   3  -6  19     2306.09     2237.71    127.09 o
   4  -6  19     3613.93     3447.83    160.94 o
   5  -6  19       57.66      197.74    128.24 o
  -6  -5  19     2517.88     2417.12    149.15 o
  -5  -5  19     1260.93     1342.47    120.68 o
  -4  -5  19        1.47      111.26     99.26 o
  -3  -5  19      335.77      363.45     85.92 o
  -2  -5  19     4035.31     3962.98    109.34 o
  -1  -5  19       12.30       28.77     56.00 o
   0  -5  19     5281.34     5322.84     88.61 o
   1  -5  19      723.60      596.40     87.88 o
   2  -5  19     5217.87     5077.27    108.55 o
   3  -5  19      118.53      155.60     76.65 o
   4  -5  19     1692.39     1738.73    119.01 o
   5  -5  19       39.31       83.74    112.18 o
   6  -5  19      591.02      661.03    137.64 o
  -7  -4  19     3830.21     3943.88    169.54 o
  -6  -4  19     1624.86     1545.86    132.52 o
  -5  -4  19      879.11      936.12    111.57 o
  -4  -4  19     3208.52     3040.03    113.64 o
  -3  -4  19     2569.81     2696.10     97.89 o
  -2  -4  19     1295.71     1251.47     81.49 o
  -1  -4  19    14985.32    14970.24    194.02 o
   0  -4  19        3.13        9.60     48.42 o
   1  -4  19    15291.31    15258.32    148.37 o
   2  -4  19     1501.76     1474.28     97.83 o
   3  -4  19     2881.73     2945.19    107.12 o
   4  -4  19     5643.91     5470.98    133.92 o
   5  -4  19      206.90      260.06    107.24 o
   6  -4  19     3000.58     2985.43    145.44 o
  -7  -3  19     2372.26     2249.99    152.67 o
  -6  -3  19       46.14       83.97    120.55 o
  -5  -3  19    10968.38    10466.19    165.31 o
  -4  -3  19      148.09      174.05     92.29 o
  -3  -3  19    15912.15    15429.21    156.70 o
  -2  -3  19      249.22      472.88     83.23 o
  -1  -3  19     4628.83     4671.88    105.30 o
   0  -3  19      731.92      752.59     40.39 o
   1  -3  19     3047.62     2999.62     74.97 o
   2  -3  19       30.82       72.27     48.32 o
   3  -3  19     8507.64     8401.77     86.21 o
   4  -3  19       50.43      156.26     64.64 o
   5  -3  19     5713.07     5916.92    141.24 o
   6  -3  19      364.97      380.38    115.98 o
   7  -3  19     2058.83     2048.54    146.99 o
  -7  -2  19      711.66      749.95    135.62 o
  -6  -2  19      573.16      820.52    116.46 o
  -5  -2  19       10.46       95.76     97.80 o
  -4  -2  19     5137.89     4987.78     99.56 o
  -3  -2  19     1921.41     1839.19     84.25 o
  -2  -2  19     4166.63     4096.00     88.92 o
  -1  -2  19     6650.81     6702.04     82.94 o
   0  -2  19      518.72      479.01     50.59 o
   1  -2  19     2340.09     2219.26     58.84 o
   2  -2  19        9.02       53.82     41.58 o
   3  -2  19     1688.12     1704.59     52.78 o
   4  -2  19      927.42      924.04     44.51 o
   5  -2  19       86.49      201.61     73.98 o
   6  -2  19     1718.62     1728.47    101.04 o
   7  -2  19     1526.68     1399.08    116.02 o
  -7  -1  19        0.81      269.35    136.75 o
  -6  -1  19       17.04      114.47    110.08 o
  -5  -1  19      362.41      395.84     82.15 o
  -4  -1  19      523.56      591.23     75.56 o
  -3  -1  19      654.93      713.73     92.78 o
  -2  -1  19     3412.47     3439.90    118.87 o
  -1  -1  19      377.32      357.47     60.27 o
   0  -1  19     2740.19     2843.98     63.10 o
   1  -1  19      198.53      546.01     40.31 o
   2  -1  19       98.89      155.51     30.59 o
   3  -1  19      386.86      367.12     39.10 o
   4  -1  19      107.96      134.17     42.69 o
   5  -1  19       65.51       59.38     62.83 o
   6  -1  19       10.39       26.46     87.01 o
   7  -1  19       63.16      133.71    105.03 o
  -7   0  19      190.94      346.74    171.20 o
  -6   0  19     2029.64     2061.49    129.40 o
  -5   0  19      255.78      531.46     99.81 o
  -4   0  19     2634.21     2502.48    119.30 o
  -3   0  19     1198.49     1344.64    106.76 o
  -2   0  19     1149.73     1105.53     91.09 o
  -1   0  19     5527.03     5873.15     97.29 o
   0   0  19       17.51      269.65     47.94 o
   1   0  19     9873.11    10770.16    130.37 o
   2   0  19     5004.02     5121.37     81.93 o
   3   0  19      158.85      278.20     46.53 o
   4   0  19     7792.91     7675.76     82.90 o
   5   0  19      469.49      620.45     60.79 o
   6   0  19     1998.03     2047.59     98.35 o
   7   0  19       61.55      121.37    123.08 o
   8   0  19        6.33       64.79    138.53 o
  -7   1  19      866.54      863.92    178.47 o
  -6   1  19      154.46      264.81    112.74 o
  -5   1  19     1943.43     1950.57    112.60 o
  -4   1  19     1577.59     1481.62    121.80 o
  -3   1  19     4433.88     4695.11    136.07 o
  -2   1  19      562.79      664.53     96.39 o
  -1   1  19      668.96      682.11     34.46 o
   0   1  19      240.45      205.47     31.41 o
   1   1  19      544.74      558.46     45.48 o
   2   1  19      199.32      174.95     45.31 o
   3   1  19     4830.90     4778.48     73.22 o
   4   1  19     1476.90     1533.19     60.87 o
   5   1  19     2938.97     3026.56     76.52 o
   6   1  19      201.77      291.90     72.50 o
   7   1  19     1081.06     1135.28    122.64 o
   8   1  19      666.86      849.33    173.37 o
  -7   2  19     2625.64     2626.22    246.99 o
  -6   2  19       25.70       61.38    101.76 o
  -5   2  19      505.87      557.82     94.61 o
  -4   2  19      202.75      215.67     92.25 o
  -3   2  19     5788.59     6027.84    121.90 o
  -2   2  19      234.49      224.81     66.62 o
  -1   2  19    46831.74    45513.59    322.30 o
   0   2  19        8.84       31.00     19.81 o
   1   2  19    42584.17    42347.29    178.10 o
   2   2  19     2708.09     2784.64     62.15 o
   3   2  19    10591.49    10408.55     92.73 o
   4   2  19      640.66      673.80     64.35 o
   5   2  19      325.04      413.02     71.82 o
   6   2  19      190.71      182.24     80.53 o
   7   2  19     2743.70     2912.02    137.96 o
   8   2  19       18.91      101.68    137.36 o
  -7   3  19      438.28      525.85    146.44 o
  -6   3  19        9.12      141.10    122.36 o
  -5   3  19     4587.95     4544.79    126.82 o
  -4   3  19       85.58      213.93     95.78 o
  -3   3  19     8596.49     8494.33    172.50 o
  -2   3  19     3019.95     2971.49     90.32 o
  -1   3  19      462.16      481.25     42.53 o
   0   3  19      845.51      799.39     27.05 o
   1   3  19      334.16      300.11     44.75 o
   2   3  19      942.84      947.59     58.29 o
   3   3  19     7175.63     7006.57    133.74 o
   4   3  19      396.99      382.50     57.06 o
   5   3  19     5664.63     5683.04    105.17 o
   6   3  19        5.97      107.42     99.96 o
   7   3  19     1478.18     1630.98    132.91 o
  -6   4  19      905.40     1020.45    136.72 o
  -5   4  19      233.00      335.40    114.36 o
  -4   4  19     4732.93     4571.75    157.49 o
  -3   4  19     1111.63     1146.45     96.01 o
  -2   4  19     2743.92     2779.80     97.33 o
  -1   4  19      616.83      524.47     65.23 o
   0   4  19      133.91      155.11     40.24 o
   1   4  19     2154.16     2123.43    104.43 o
   2   4  19     4008.29     3974.97     74.25 o
   3   4  19     1477.15     1508.05     66.35 o
   4   4  19     5093.39     4976.29    101.58 o
   5   4  19        0.33       99.05     95.73 o
   6   4  19     1224.29     1273.68    122.38 o
   7   4  19      583.88      659.55    129.80 o
  -6   5  19       55.70      145.22    184.23 o
  -5   5  19        2.21       38.80    122.15 o
  -4   5  19        0.68      100.22    136.77 o
  -3   5  19      756.29      815.22    131.07 o
  -2   5  19       14.53       93.69     83.09 o
  -1   5  19      537.41      571.53     83.76 o
   0   5  19      262.31      254.86     55.12 o
   1   5  19      899.75      927.41    106.88 o
   2   5  19        6.26      -18.77     97.17 o
   3   5  19       20.41       25.81     85.53 o
   4   5  19       91.28      109.91    115.07 o
   5   5  19       21.15      106.34    125.42 o
   6   5  19        3.04       66.65    120.45 o
   7   5  19       13.00      343.23    150.18 o
  -5   6  19      289.23      454.04    174.99 o
  -4   6  19      519.61      629.85    158.13 o
  -3   6  19       30.01       44.74    105.57 o
  -2   6  19       87.49      107.19     95.67 o
  -1   6  19      208.60      278.69     92.06 o
   0   6  19      264.40      308.91     89.09 o
   1   6  19      445.21      495.33    112.19 o
   2   6  19      762.59      810.63    115.06 o
   3   6  19      605.19      595.96    102.71 o
   4   6  19      623.29      734.19    135.93 o
   5   6  19       31.26      274.14    149.27 o
   6   6  19      283.15      313.87    164.23 o
  -4   7  19      294.52      328.75    181.62 o
  -3   7  19     2829.68     2754.28    186.54 o
  -2   7  19     1186.99     1175.82    119.19 o
  -1   7  19      460.19      481.34    107.49 o
   0   7  19     1178.58     1112.01    134.51 o
   1   7  19      315.88      341.73    122.36 o
   2   7  19       17.09       79.07    108.03 o
   3   7  19     2689.14     2645.73    158.78 o
   4   7  19      330.87      433.69    149.96 o
   5   7  19     1758.02     1572.24    175.02 o
  -2   8  19      111.31      -39.87    165.05 o
  -1   8  19     4786.52     4614.28    154.07 o
   0   8  19       52.74       73.50    140.01 o
   1   8  19     5924.32     5352.14    186.17 o
   2   8  19        8.57       15.67    117.87 o
   3   8  19     1257.30     1179.24    165.21 o
   4   8  19       15.79        0.20    168.92 o
  -3  -8  20      239.19      446.12    187.85 o
  -2  -8  20     2437.97     2409.35    206.77 o
  -1  -8  20        7.53      155.06    184.30 o
   0  -8  20     2643.37     3129.51    465.49 o
   1  -8  20      510.73      594.65    148.31 o
   2  -8  20     1221.88     1365.87    128.85 o
  -5  -7  20      255.07      266.88    177.34 o
  -4  -7  20      658.73      725.74    166.38 o
  -3  -7  20      554.58      648.69    126.29 o
  -2  -7  20      326.31      452.44    161.14 o
  -1  -7  20     5487.00     5263.46    203.40 o
   0  -7  20       13.53       93.89    123.18 o
   1  -7  20     5105.92     5435.07    174.49 o
   2  -7  20       96.71      207.72    103.97 o
   3  -7  20      975.93     1041.04    114.22 o
   4  -7  20     1141.67     1170.80    142.04 o
  -6  -6  20        6.23       51.45    175.64 o
  -5  -6  20     5213.29     4970.34    194.66 o
  -4  -6  20      413.19      626.62    171.94 o
  -3  -6  20     6284.55     6141.22    136.09 o
  -2  -6  20      379.48      221.21    114.08 o
  -1  -6  20     2498.56     2426.67    237.15 o
   0  -6  20       43.81      121.62    133.12 o
   1  -6  20     2050.72     2063.75    128.40 o
   2  -6  20     1104.33     1256.90    126.91 o
   3  -6  20     4808.74     4902.66    150.70 o
   4  -6  20      901.00      912.89    127.17 o
   5  -6  20     2664.41     2791.61    152.44 o
  -6  -5  20      274.00      595.46    170.11 o
  -5  -5  20       16.29      120.82    115.09 o
  -4  -5  20     2140.70     2202.84    115.24 o
  -3  -5  20      125.74      137.64     87.49 o
  -2  -5  20     2354.71     2335.02    100.35 o
  -1  -5  20     1371.65     1293.80     64.89 o
   0  -5  20      745.15      735.75     51.62 o
   1  -5  20      353.84      312.34     89.55 o
   2  -5  20        6.72       72.24     76.18 o
   3  -5  20      419.79      417.85     81.80 o
   4  -5  20      635.32      708.98    111.20 o
   5  -5  20      323.21      316.45    117.27 o
   6  -5  20      836.99      835.52    140.89 o
  -7  -4  20      177.44      393.76    176.96 o
  -6  -4  20       63.19      126.87    125.60 o
  -5  -4  20      297.49      228.38    107.98 o
  -4  -4  20       64.09       71.59     93.41 o
  -3  -4  20        2.95       17.96     83.23 o
  -2  -4  20      439.68      486.94     81.26 o
  -1  -4  20      612.71      561.72     63.48 o
   0  -4  20      654.04      611.06     53.48 o
   1  -4  20     1713.34     1564.07     72.81 o
   2  -4  20      119.21      129.82     76.70 o
   3  -4  20      341.14      342.56     87.90 o
   4  -4  20       71.84      132.00     88.33 o
   5  -4  20        5.46      113.97    107.93 o
   6  -4  20       84.87      104.78    121.72 o
  -7  -3  20      124.85      378.46    190.60 o
  -6  -3  20     1584.56     1673.37    132.05 o
  -5  -3  20      587.96      864.98    117.92 o
  -4  -3  20     3259.79     3122.04    112.16 o
  -3  -3  20       52.03      161.05     79.60 o
  -2  -3  20     1039.26     1026.33     92.46 o
  -1  -3  20       77.92       80.71     56.67 o
   0  -3  20        1.35       24.23     37.60 o
   1  -3  20     1424.68     1402.03     66.96 o
   2  -3  20     1675.87     1598.77     54.10 o
   3  -3  20      855.86      913.89     56.67 o
   4  -3  20     5096.87     4999.32    110.55 o
   5  -3  20       33.87      196.39    102.64 o
   6  -3  20     2145.15     2304.58    133.04 o
   7  -3  20       60.01      151.08    138.27 o
  -7  -2  20     1100.61     1118.05    142.49 o
  -6  -2  20      925.31      974.35    121.57 o
  -5  -2  20     2987.05     2862.39    121.01 o
  -4  -2  20      456.07      597.03     75.19 o
  -3  -2  20     3857.09     3957.07     99.97 o
  -2  -2  20      271.01      348.76     64.58 o
  -1  -2  20      444.98      489.56     51.42 o
   0  -2  20     4961.55     4797.36     79.80 o
   1  -2  20     1426.48     1370.76     43.25 o
   2  -2  20     3115.40     3130.42     61.73 o
   3  -2  20     3839.68     3939.67     60.87 o
   4  -2  20     1421.86     1453.09     58.56 o
   5  -2  20     3488.21     3520.35    120.87 o
   6  -2  20      846.53      896.42    101.03 o
   7  -2  20     1267.79     1242.31    118.70 o
  -7  -1  20     3544.79     3579.79    185.68 o
  -6  -1  20       55.21       52.78    115.57 o
  -5  -1  20     1149.93     1308.44     92.51 o
  -4  -1  20      459.74      441.48     89.78 o
  -3  -1  20      671.76      698.21     97.58 o
  -2  -1  20      299.31      335.73     83.32 o
  -1  -1  20    25819.23    24342.10    174.95 o
   0  -1  20       13.18       81.16     38.31 o
   1  -1  20    22469.65    21930.38    116.13 o
   2  -1  20      556.97      588.44     34.26 o
   3  -1  20     3441.56     3492.17     56.36 o
   4  -1  20      711.00      725.71     49.32 o
   5  -1  20      462.45      494.50     65.47 o
   6  -1  20      437.44      453.04     90.82 o
   7  -1  20     4080.57     3904.67    134.39 o
  -7   0  20     1066.02     1177.47    182.52 o
  -6   0  20       49.83       74.02    118.61 o
  -5   0  20     6467.38     6089.73    187.58 o
  -4   0  20        2.56        2.66    102.58 o
  -3   0  20    12598.57    12671.12    190.80 o
  -2   0  20      369.67      323.43     88.93 o
  -1   0  20      968.75      938.90     83.49 o
   0   0  20     1091.30     1380.08     54.41 o
   1   0  20     2511.35     2650.05    112.31 o
   2   0  20     1262.75     1329.94     40.40 o
   3   0  20    12550.45    12407.35     87.31 o
   4   0  20     2272.22     2276.87     60.42 o
   5   0  20     8695.49     8675.40     98.87 o
   6   0  20      102.44      100.02     82.74 o
   7   0  20     2280.34     2233.50    139.65 o
   8   0  20      599.10      610.86    143.90 o
  -7   1  20      355.13      450.96    178.76 o
  -6   1  20     1195.21     1193.70    122.89 o
  -5   1  20      126.47      194.58    100.19 o
  -4   1  20     9892.14     9994.22    285.68 o
  -3   1  20     2774.12     2548.22    125.03 o
  -2   1  20     6465.36     6305.90     82.90 o
  -1   1  20      134.51      141.73     31.18 o
   0   1  20        8.38       25.58     32.66 o
   1   1  20      838.92      718.70     47.59 o
   2   1  20     2714.89     2671.14     63.35 o
   3   1  20     2116.89     2128.39     55.64 o
   4   1  20     6453.53     6141.03     95.00 o
   5   1  20        2.40       89.27     62.83 o
   6   1  20     1769.91     1749.17     81.84 o
   7   1  20      858.86      933.74    123.61 o
   8   1  20        8.76      152.80    177.49 o
  -7   2  20       33.34      200.90    179.57 o
  -6   2  20      233.79      277.20    105.18 o
  -5   2  20      542.21      437.34     94.69 o
  -4   2  20        6.08        3.18     91.93 o
  -3   2  20     1915.67     1712.08    103.14 o
  -2   2  20      940.08     1028.03     73.56 o
  -1   2  20       45.99      288.35     63.39 o
   0   2  20      556.58      520.46     28.63 o
   1   2  20      443.26      461.99     30.91 o
   2   2  20      571.76      625.35     49.88 o
   3   2  20     1339.56     1395.70     55.66 o
   4   2  20      217.68      287.28     53.85 o
   5   2  20     2053.49     2005.30     81.08 o
   6   2  20        9.11       79.05     81.14 o
   7   2  20      344.82      496.61    120.27 o
  -7   3  20       30.00       48.26    143.78 o
  -6   3  20       60.13      144.75    124.21 o
  -5   3  20       85.00      227.87    110.17 o
  -4   3  20        8.98       79.65     95.50 o
  -3   3  20      339.73      467.16     87.93 o
  -2   3  20       14.31       58.23     70.99 o
  -1   3  20      841.45      793.36     45.61 o
   0   3  20      278.68      257.20     24.76 o
   1   3  20      128.06      169.86     45.66 o
   2   3  20      950.22      987.81     60.13 o
   3   3  20     1148.61     1211.03     63.68 o
   4   3  20      489.65      526.09     64.01 o
   5   3  20       66.71      180.81     77.22 o
   6   3  20       88.03      149.32     86.24 o
   7   3  20       96.70      177.43    102.20 o
  -6   4  20      235.30      342.45    135.51 o
  -5   4  20     1742.70     1915.85    190.63 o
  -4   4  20       82.30      281.71    103.47 o
  -3   4  20     3762.96     3897.42    117.25 o
  -2   4  20       40.81      138.96     78.39 o
  -1   4  20      558.38      503.10     64.31 o
   0   4  20       50.53       56.71     38.65 o
   1   4  20      637.05      552.95     54.31 o
   2   4  20     1393.43     1407.74     60.56 o
   3   4  20     8132.20     8080.42    185.92 o
   4   4  20      227.35      322.87     68.28 o
   5   4  20     4126.00     4107.95    158.30 o
   6   4  20      584.48      632.56     96.59 o
   7   4  20      944.50     1106.03    114.48 o
  -6   5  20      422.81      506.42    188.70 o
  -5   5  20      213.21      235.39    124.70 o
  -4   5  20     1513.11     1323.43    130.21 o
  -3   5  20     3046.23     3070.25    117.67 o
  -2   5  20      506.58      530.02     90.85 o
  -1   5  20     9476.07     9761.78    142.23 o
   0   5  20      174.14      196.26     75.35 o
   1   5  20    12068.67    11872.94    185.92 o
   2   5  20        3.76        3.05    101.31 o
   3   5  20     1508.01     1530.28    101.95 o
   4   5  20      460.63      446.02    117.16 o
   5   5  20      531.01      579.03    135.15 o
   6   5  20       18.95      125.69    123.04 o
   7   5  20     1845.55     2131.18    158.03 o
  -5   6  20     1352.93     1488.56    187.68 o
  -4   6  20      656.45      698.23    158.30 o
  -3   6  20     1213.42     1408.80    114.86 o
  -2   6  20     4516.03     4631.17    144.34 o
  -1   6  20       16.53       17.37     89.26 o
   0   6  20     7344.45     7128.20    136.54 o
   1   6  20      122.05      161.06    108.00 o
   2   6  20     1866.44     1932.33    130.89 o
   3   6  20     4482.48     4319.47    128.78 o
   4   6  20        0.47       73.07    133.65 o
   5   6  20     3843.43     3648.36    177.87 o
   6   6  20      737.04      831.48    162.59 o
  -4   7  20     2955.70     2915.06    208.70 o
  -3   7  20      285.23      323.07    160.62 o
  -2   7  20     2378.95     2508.50    129.86 o
  -1   7  20      997.77      842.25    110.24 o
   0   7  20       46.11       75.73    121.52 o
   1   7  20       31.35       44.12    124.77 o
   2   7  20     4064.41     3973.62    137.57 o
   3   7  20     1747.44     1638.50    153.49 o
   4   7  20     4568.73     4381.97    185.61 o
   5   7  20      125.45      206.21    162.57 o
  -2   8  20       58.10      140.78    170.99 o
  -1   8  20      246.54      354.05    127.73 o
   0   8  20      840.32      929.49    154.26 o
   1   8  20      688.47      679.42    149.12 o
   2   8  20      382.80      404.54    123.39 o
   3   8  20      173.98      220.85    157.61 o
   4   8  20       44.97      136.92    170.97 o
  -3  -8  21      594.59      560.43    201.66 o
  -2  -8  21      974.23     1298.72    195.01 o
  -1  -8  21     1165.55      792.86    229.91 o
   0  -8  21      563.87     1255.67    528.01 o
   1  -8  21      821.13      876.63    150.38 o
   2  -8  21        0.85      276.68    173.89 o
  -5  -7  21       47.17       45.14    180.17 o
  -4  -7  21      144.99      184.86    161.11 o
  -3  -7  21      349.64      415.38    174.41 o
  -2  -7  21      509.54      420.33    165.69 o
  -1  -7  21      296.73     2735.62   1455.43 o
   0  -7  21       27.82       45.75    122.49 o
   1  -7  21      644.65      804.98    167.95 o
   2  -7  21        8.77       88.56    106.61 o
   3  -7  21       57.70      169.77    125.09 o
   4  -7  21       55.59      134.61    135.35 o
  -6  -6  21      384.94      465.51    186.58 o
  -5  -6  21      460.26     1579.58    603.54 o
  -4  -6  21     1332.85     1396.86    121.01 o
  -3  -6  21      541.72      642.77     88.83 o
  -2  -6  21      793.30      814.08    121.94 o
  -1  -6  21      891.12      879.36    216.95 o
   0  -6  21        7.24       47.35    135.18 o
   1  -6  21      267.92      334.73     89.14 o
   2  -6  21      279.34      285.08    104.76 o
   3  -6  21       24.98       59.93    109.81 o
   4  -6  21      449.24      420.97    125.57 o
   5  -6  21      314.55      403.14    133.45 o
  -6  -5  21     1271.39     1459.21    146.85 o
  -5  -5  21     1478.65     1502.61    128.13 o
  -4  -5  21       86.28      273.29    104.84 o
  -3  -5  21      867.40     1087.62     95.92 o
  -2  -5  21       39.69       95.47     85.24 o
  -1  -5  21      147.02      189.59     61.70 o
   0  -5  21     2248.78     2370.86     75.47 o
   1  -5  21      662.24      623.04     88.11 o
   2  -5  21     2104.69     2128.99    108.19 o
   3  -5  21      485.38      597.27     86.83 o
   4  -5  21      742.03      860.62    111.79 o
   5  -5  21      423.44      424.93    120.62 o
   6  -5  21      229.63      357.61    137.99 o
  -7  -4  21     1350.06     1403.99    156.19 o
  -6  -4  21       83.24      155.26    129.08 o
  -5  -4  21       14.82       37.99    108.18 o
  -4  -4  21        6.64       54.60     97.11 o
  -3  -4  21     1219.75     1161.77     92.94 o
  -2  -4  21        0.76       31.43     72.55 o
  -1  -4  21    18456.07    17295.09    237.77 o
   0  -4  21       14.78       18.57     39.79 o
   1  -4  21    19481.38    19765.91    153.07 o
   2  -4  21        2.44       54.29     62.24 o
   3  -4  21     1146.22     1142.51     93.35 o
   4  -4  21      383.47      450.28     95.27 o
   5  -4  21      203.79      317.56    108.08 o
   6  -4  21      317.11      392.43    128.18 o
  -7  -3  21     1221.62     1334.08    151.07 o
  -6  -3  21      264.79      294.34    123.02 o
  -5  -3  21     5136.57     4959.14    157.60 o
  -4  -3  21        1.13        4.60     94.32 o
  -3  -3  21     9380.27     9067.28    134.69 o
  -2  -3  21     2424.57     2375.08     88.86 o
  -1  -3  21     3037.17     2965.18     78.46 o
   0  -3  21     1731.70     1641.23     48.59 o
   1  -3  21     2011.73     2030.50     74.91 o
   2  -3  21     1117.35     1247.87     54.60 o
   3  -3  21     6637.26     6716.38     88.02 o
   4  -3  21      463.76      478.67     84.41 o
   5  -3  21     3957.88     4023.77    180.93 o
   6  -3  21       18.61       42.15    119.54 o
   7  -3  21      611.53      686.24    137.47 o
  -7  -2  21       57.02      174.56    139.53 o
  -6  -2  21     1600.53     1626.48    129.73 o
  -5  -2  21       40.38      124.33    106.33 o
  -4  -2  21     8542.42     7987.20    119.57 o
  -3  -2  21     1989.79     2092.68     92.31 o
  -2  -2  21     4437.27     4217.21    123.25 o
  -1  -2  21     2390.50     2464.00     65.69 o
   0  -2  21      270.88      299.36     55.00 o
   1  -2  21     1464.03     1436.12     66.64 o
   2  -2  21     1661.93     1682.49     54.32 o
   3  -2  21        1.25       31.59     26.22 o
   4  -2  21     7612.57     7473.50    132.25 o
   5  -2  21     1457.50     1619.70    108.12 o
   6  -2  21     3298.21     3135.58    112.85 o
   7  -2  21      783.11      962.04    116.94 o
  -7  -1  21        7.67      334.64    140.22 o
  -6  -1  21      517.43      582.59    124.89 o
  -5  -1  21      370.36      352.74     89.12 o
  -4  -1  21        0.36       97.47    109.20 o
  -3  -1  21      715.16      791.81    102.80 o
  -2  -1  21     4723.70     4964.08    128.40 o
  -1  -1  21      673.00      546.31     67.62 o
   0  -1  21      422.51      423.78     39.98 o
   1  -1  21        5.95      216.85     55.49 o
   2  -1  21     1321.59     1257.41     39.42 o
   3  -1  21       10.69       57.00     38.57 o
   4  -1  21      131.63      113.06     45.66 o
   5  -1  21       32.53       71.90     61.24 o
   6  -1  21       19.28       52.67     90.80 o
   7  -1  21       13.52      195.00    105.06 o
  -7   0  21       23.65       80.45    136.55 o
  -6   0  21      135.80      275.72    124.47 o
  -5   0  21      160.36      252.24    100.81 o
  -4   0  21       91.07       58.34    103.26 o
  -3   0  21     1624.04     1881.38    116.81 o
  -2   0  21      183.32      173.92     54.12 o
  -1   0  21      447.44      477.50     57.04 o
   0   0  21        1.06      196.44     51.11 o
   1   0  21     6293.34     6602.00    118.86 o
   2   0  21      547.50      576.49     35.92 o
   3   0  21     1235.69     1369.38     46.87 o
   4   0  21      855.61      823.11     60.62 o
   5   0  21       81.57      202.23     60.75 o
   6   0  21       83.79      164.70     87.77 o
   7   0  21      119.65      128.56    104.72 o
  -7   1  21      626.60      737.77    184.14 o
  -6   1  21       70.90      179.05    117.27 o
  -5   1  21     2400.20     2417.44    118.03 o
  -4   1  21        6.46      102.82    115.50 o
  -3   1  21     5603.41     5746.25    153.67 o
  -2   1  21     1576.51     1751.51     54.37 o
  -1   1  21      506.46      557.51     36.01 o
   0   1  21     1454.11     1448.74     42.09 o
   1   1  21      561.77      564.62     49.31 o
   2   1  21     5902.72     6286.11    114.35 o
   3   1  21     7069.56     7087.47     79.43 o
   4   1  21      721.66      789.08     66.18 o
   5   1  21     4187.10     4130.03     83.38 o
   6   1  21       30.54      119.47     71.88 o
   7   1  21     1030.49     1101.58    128.43 o
  -7   2  21     1588.29     1681.90    200.51 o
  -6   2  21      673.11      658.36    112.19 o
  -5   2  21      376.39      475.91    111.64 o
  -4   2  21     3570.22     3687.55    125.75 o
  -3   2  21     6475.23     6622.34    146.38 o
  -2   2  21      626.97      693.46     72.21 o
  -1   2  21    18624.49    18448.92    208.25 o
   0   2  21       10.14        5.84     25.87 o
   1   2  21    23512.58    23074.76    228.04 o
   2   2  21      171.37      185.03     49.52 o
   3   2  21     3644.83     3797.82     69.05 o
   4   2  21     1236.81     1216.29     65.17 o
   5   2  21      619.49      710.86     75.99 o
   6   2  21      227.71      283.68     83.94 o
   7   2  21     3902.85     3876.31    145.53 o
  -7   3  21      403.47      473.50    149.57 o
  -6   3  21     2025.82     1992.75    141.00 o
  -5   3  21     3411.58     3353.82    138.75 o
  -4   3  21      639.31      694.93    102.47 o
  -3   3  21     3453.09     3540.28    113.00 o
  -2   3  21     6688.03     6611.53    118.41 o
  -1   3  21       36.92       32.64     42.83 o
   0   3  21     4916.12     4830.07     46.28 o
   1   3  21      112.03      123.99     49.23 o
   2   3  21     9079.01     9136.31    201.31 o
   3   3  21     7292.37     7270.78    107.45 o
   4   3  21     2012.03     2007.57     74.52 o
   5   3  21     6378.98     6220.70    109.56 o
   6   3  21     1124.55     1219.08     92.97 o
   7   3  21     1176.46     1212.27    107.42 o
  -6   4  21     3346.17     3228.91    161.70 o
  -5   4  21        9.28       96.42    144.12 o
  -4   4  21     9910.79     9941.01    214.95 o
  -3   4  21       83.86      161.12     90.18 o
  -2   4  21     5779.85     5665.48    186.77 o
  -1   4  21       89.46      110.26     71.82 o
   0   4  21        1.72       21.22     65.22 o
   1   4  21       38.22       35.04     33.22 o
   2   4  21     6390.66     6527.97     95.91 o
   3   4  21     2176.30     2170.23     72.64 o
   4   4  21    11328.27    11087.35    133.16 o
   5   4  21        4.91      146.70     90.18 o
   6   4  21     4220.26     4273.60    120.36 o
   7   4  21       26.32      224.35    110.92 o
  -5   5  21      399.82      503.30    163.48 o
  -4   5  21      158.54      304.94    111.19 o
  -3   5  21      155.43      172.09     98.55 o
  -2   5  21      480.66      624.08     94.69 o
  -1   5  21       22.98      140.33     82.99 o
   0   5  21     1927.77     1919.17     92.04 o
   1   5  21      889.59      904.81    111.94 o
   2   5  21     1062.15      984.44    116.13 o
   3   5  21       33.10       75.48     94.21 o
   4   5  21      251.98      317.20    120.31 o
   5   5  21       76.19      139.95    132.48 o
   6   5  21      115.98      192.71    152.48 o
  -5   6  21       52.65      162.46    177.27 o
  -4   6  21       31.54       94.90    159.81 o
  -3   6  21       23.73       77.76    107.92 o
  -2   6  21       77.02      280.20    104.26 o
  -1   6  21      226.70      262.54     94.25 o
   0   6  21      376.82      402.90    115.25 o
   1   6  21       58.20       79.95    110.09 o
   2   6  21      355.86      399.19    123.64 o
   3   6  21      212.58      236.60    102.00 o
   4   6  21       95.33      175.81    132.69 o
   5   6  21      601.05      905.82    160.67 o
   6   6  21       29.36      212.33    159.40 o
  -4   7  21      312.72      410.27    181.90 o
  -3   7  21      608.17      791.20    168.07 o
  -2   7  21      355.49      478.97    117.86 o
  -1   7  21       20.54      125.84    106.74 o
   0   7  21      228.50      334.30    128.31 o
   1   7  21      485.51      466.33    135.17 o
   2   7  21      797.12      895.77    140.18 o
   3   7  21     3047.28     3041.77    169.46 o
   4   7  21      575.23     1170.50    400.69 o
   5   7  21     1398.74     1250.22    172.66 o
  -2   8  21      646.35      746.60    176.77 o
  -1   8  21     3631.30     3381.75    148.39 o
   0   8  21       46.10      193.31    149.41 o
   1   8  21     3112.63     3268.00    176.83 o
   2   8  21      259.76      239.83    125.87 o
   3   8  21      683.06      892.38    165.71 o
  -3  -8  22      171.38      249.16    192.40 o
  -2  -8  22        9.16      334.51    362.06 o
  -1  -8  22        8.11      144.56    188.25 o
   0  -8  22      388.36      472.00    188.10 o
   1  -8  22      590.33      674.57    151.20 o
   2  -8  22      774.11      696.83    127.38 o
  -4  -7  22        8.47      -22.71    131.41 o
  -3  -7  22      592.30      600.52    248.87 o
  -2  -7  22        4.24       96.61    166.23 o
  -1  -7  22     4098.29     4262.90    199.99 o
   0  -7  22       33.32       31.56    122.74 o
   1  -7  22     6437.26     6505.13    293.73 o
   2  -7  22       12.55      107.63    106.22 o
   3  -7  22     1865.86     1712.14    123.10 o
   4  -7  22       34.21       65.18    138.24 o
  -5  -6  22     2279.71     2287.35    143.39 o
  -4  -6  22       82.24      120.31    116.13 o
  -3  -6  22     2467.90     2569.75    105.73 o
  -2  -6  22     2135.01     2201.05    111.73 o
  -1  -6  22     1285.92     1444.02    226.24 o
   0  -6  22     5325.93     4797.98    184.51 o
   1  -6  22     1334.50     1304.20    123.20 o
   2  -6  22     3352.16     3323.69    113.84 o
   3  -6  22     3032.57     3092.70    115.88 o
   4  -6  22       84.39      147.69    124.05 o
   5  -6  22     1718.46     1847.27    149.58 o
  -6  -5  22     1548.56     1430.27    152.66 o
  -5  -5  22      769.18      979.93    128.23 o
  -4  -5  22     5433.07     5320.98    141.54 o
  -3  -5  22     1097.91      971.58     97.01 o
  -2  -5  22     2798.12     2796.40    106.76 o
  -1  -5  22     1228.67     1237.55     69.88 o
   0  -5  22      411.00      402.99     94.95 o
   1  -5  22      126.80      167.83     88.13 o
   2  -5  22      363.17      410.69     90.48 o
   3  -5  22      150.83      206.33     85.72 o
   4  -5  22     3341.44     3330.77    135.39 o
   5  -5  22      291.35      334.53    122.85 o
   6  -5  22     1901.88     2027.12    150.96 o
  -7  -4  22       28.05      240.40    153.06 o
  -6  -4  22      115.66      164.99    134.03 o
  -5  -4  22        1.51        5.35    112.08 o
  -4  -4  22       28.40       54.47     99.69 o
  -3  -4  22      221.91      267.12     88.56 o
  -2  -4  22     3589.09     3384.29    100.76 o
  -1  -4  22      901.52      846.98     67.48 o
   0  -4  22      790.48      812.95     58.48 o
   1  -4  22      745.01      764.46     69.00 o
   2  -4  22     1005.52     1021.72     62.27 o
   3  -4  22       58.67      111.26     85.99 o
   4  -4  22        6.96       88.26     92.70 o
   5  -4  22      200.11      228.07    111.36 o
   6  -4  22        5.10       30.93    121.54 o
  -7  -3  22      137.46      225.03    148.07 o
  -6  -3  22      134.03      226.70    122.99 o
  -5  -3  22      298.32      323.72    110.91 o
  -4  -3  22       86.94      100.81     97.71 o
  -3  -3  22      702.49      702.78     88.07 o
  -2  -3  22      359.09      442.45     75.82 o
  -1  -3  22      492.02      494.17     66.45 o
   0  -3  22       46.53       56.51     40.64 o
   1  -3  22      108.99      145.88     58.12 o
   2  -3  22       97.55      133.07     49.22 o
   3  -3  22       64.68      116.94     47.28 o
   4  -3  22      345.40      415.90     83.37 o
   5  -3  22      556.42      559.19    104.99 o
   6  -3  22      474.08      479.61    119.74 o
   7  -3  22     2213.29     1923.22    153.03 o
  -7  -2  22     1282.91     1252.40    149.89 o
  -6  -2  22      709.84      807.85    129.19 o
  -5  -2  22     3083.44     2984.86    130.44 o
  -4  -2  22      533.74      591.83     84.05 o
  -3  -2  22     5739.89     5508.97    120.38 o
  -2  -2  22      130.27      140.47     59.98 o
  -1  -2  22     1320.37     1291.95     60.67 o
   0  -2  22       73.37       37.99     73.66 o
   1  -2  22      833.97      794.79     37.55 o
   2  -2  22      211.85      233.84     47.76 o
   3  -2  22     3479.43     3510.74     60.37 o
   4  -2  22      367.01      524.31     85.05 o
   5  -2  22     2636.33     2726.78    112.17 o
   6  -2  22       21.08      131.99    106.36 o
   7  -2  22      771.23      908.23    137.07 o
  -7  -1  22     2127.65     2011.92    152.71 o
  -6  -1  22     1153.31     1158.34    130.83 o
  -5  -1  22     1307.06     1269.21     97.64 o
  -4  -1  22     5633.33     5282.84    160.25 o
  -3  -1  22     3318.51     3488.30    130.76 o
  -2  -1  22     1915.09     2058.91     77.62 o
  -1  -1  22    17908.84    17663.82    181.87 o
   0  -1  22       18.24       38.86     37.71 o
   1  -1  22    13268.66    13226.98     85.53 o
   2  -1  22      839.12      813.37     38.53 o
   3  -1  22      751.17      776.71     43.08 o
   4  -1  22      749.99      735.45     50.82 o
   5  -1  22      992.73      990.63     96.55 o
   6  -1  22        8.07       43.98     89.31 o
   7  -1  22     2288.05     2494.72    125.37 o
  -7   0  22      292.20      276.27    141.51 o
  -6   0  22     2175.15     2041.56    137.58 o
  -5   0  22     2514.09     2438.19    119.65 o
  -4   0  22      294.45      263.89    114.76 o
  -3   0  22     6002.42     5973.31    233.98 o
  -2   0  22    19946.52    20858.96    177.96 o
  -1   0  22      270.49      319.67     56.73 o
   0   0  22    17717.72    18562.46    375.01 o
   1   0  22      471.84      526.87     54.67 o
   2   0  22    15197.98    15173.02     93.81 o
   3   0  22     5318.74     5268.84     65.21 o
   4   0  22        6.35       28.25     46.73 o
   5   0  22     4172.18     4008.19     79.42 o
   6   0  22     1409.81     1486.33     85.02 o
   7   0  22      759.64      753.25    110.05 o
  -7   1  22        4.17       78.16    183.16 o
  -6   1  22     3533.29     3623.25    162.33 o
  -5   1  22      227.99      213.00    103.78 o
  -4   1  22    14909.31    14589.73    229.45 o
  -3   1  22      561.89      606.49    113.51 o
  -2   1  22     6963.48     6846.31    180.92 o
  -1   1  22     2234.70     2357.62     72.35 o
   0   1  22        0.02       52.09     35.89 o
   1   1  22     3511.10     3456.69    100.86 o
   2   1  22     5683.19     5483.81    112.06 o
   3   1  22       16.09       71.54     47.79 o
   4   1  22     9176.16     8728.03    104.44 o
   5   1  22      321.02      384.09     65.77 o
   6   1  22     2358.77     2461.33     87.43 o
   7   1  22      265.45      343.73    122.36 o
  -7   2  22       16.86      164.77    183.07 o
  -6   2  22      211.75      322.87    114.43 o
  -5   2  22      106.70      129.40    112.68 o
  -4   2  22      480.42      565.34    101.77 o
  -3   2  22       56.72       78.59     83.15 o
  -2   2  22      565.62      716.38     76.50 o
  -1   2  22      633.50      645.73     64.55 o
   0   2  22     1652.09     1665.50     36.17 o
   1   2  22      990.83      987.59     54.69 o
   2   2  22      363.27      329.42     37.66 o
   3   2  22       22.58       47.66     49.89 o
   4   2  22       32.16       53.01     59.48 o
   5   2  22       24.37       74.79     73.19 o
   6   2  22      200.71      220.84     86.67 o
   7   2  22      116.54      315.74    125.82 o
  -6   3  22       31.19      107.66    129.49 o
  -5   3  22       27.05       46.28    116.66 o
  -4   3  22        5.82       37.70     97.99 o
  -3   3  22       34.60       24.74     88.45 o
  -2   3  22       28.63      154.82     76.42 o
  -1   3  22     2843.54     2752.68     84.78 o
   0   3  22      142.00      136.72     25.83 o
   1   3  22      446.92      514.80     56.04 o
   2   3  22       41.56       96.82     56.58 o
   3   3  22      260.22      271.62     59.23 o
   4   3  22      353.27      374.17     65.67 o
   5   3  22       35.19       90.17     87.44 o
   6   3  22      275.22      454.74    110.18 o
   7   3  22      710.69      622.45    106.56 o
  -6   4  22      180.70      339.31    147.29 o
  -5   4  22     2022.19     2051.93    169.68 o
  -4   4  22       12.50      229.09    108.59 o
  -3   4  22     2917.64     2694.19    138.06 o
  -2   4  22      137.56      216.78     82.24 o
  -1   4  22      201.37      189.47     74.40 o
   0   4  22       46.23       90.35     66.67 o
   1   4  22      726.34      722.59     44.90 o
   2   4  22      554.09      601.76     59.87 o
   3   4  22     6740.00     6851.59    114.25 o
   4   4  22      166.83      362.79     71.93 o
   5   4  22     3341.44     3214.59    111.18 o
   6   4  22     1488.64     1610.33    105.33 o
   7   4  22     1193.61     1129.63    115.08 o
  -5   5  22       47.28      188.71    161.45 o
  -4   5  22     4165.90     4141.96    167.87 o
  -3   5  22     1206.29     1302.89    110.29 o
  -2   5  22     1956.26     1945.02    107.52 o
  -1   5  22     3196.47     3261.61    106.27 o
   0   5  22       53.80       95.84     79.80 o
   1   5  22     4563.24     4606.55    146.42 o
   2   5  22      721.70      752.61    114.47 o
   3   5  22     1767.98     1838.99    107.20 o
   4   5  22     2597.17     2414.02    151.61 o
   5   5  22     1021.88     1083.99    140.28 o
   6   5  22     1315.75     1383.31    194.08 o
  -5   6  22       91.74      284.35    183.73 o
  -4   6  22      601.31      579.84    166.35 o
  -3   6  22        4.88      -38.57    109.50 o
  -2   6  22     4736.54     4682.41    138.28 o
  -1   6  22       83.07      109.58     96.79 o
   0   6  22     8110.10     8345.67    241.51 o
   1   6  22       17.43       17.06    116.23 o
   2   6  22     5257.14     5348.05    165.54 o
   3   6  22     1415.83     1374.48    113.51 o
   4   6  22      554.17      455.36    136.45 o
   5   6  22      498.44      680.13    155.24 o
   6   6  22     1511.93     1543.75    177.03 o
  -3   7  22      519.10      640.82    209.32 o
  -2   7  22     2687.57     2707.85    137.22 o
  -1   7  22      715.38      909.91    127.69 o
   0   7  22        4.12      111.08    133.18 o
   1   7  22       12.14       63.60    137.82 o
   2   7  22     3035.87     3163.70    164.63 o
   3   7  22       15.91      129.67    149.01 o
   4   7  22     3673.61     3788.98    187.95 o
   5   7  22       96.19      220.35    164.99 o
  -2   8  22       35.03       77.78    170.90 o
  -1   8  22        1.50      149.21    126.21 o
   0   8  22     1010.51     1230.43    160.58 o
   1   8  22      570.47      631.12    160.56 o
   2   8  22      719.29      712.24    132.44 o
   3   8  22      637.90      748.98    165.77 o
  -3  -8  23      102.29      175.77    195.54 o
  -2  -8  23     1404.75     1546.10    204.07 o
  -1  -8  23      234.59      233.65    188.98 o
   0  -8  23      119.13      156.08    183.08 o
   1  -8  23       59.43      161.27    148.61 o
   2  -8  23      345.23      427.28    152.21 o
  -4  -7  23        2.54       74.04    157.10 o
  -3  -7  23     1093.21     1124.14    260.26 o
  -2  -7  23      414.93      419.03    243.00 o
  -1  -7  23      944.09     2067.90    765.06 o
   0  -7  23      452.04      480.06    131.73 o
   1  -7  23      854.40      873.40    163.43 o
   2  -7  23     1123.88      959.18    114.70 o
   3  -7  23       18.58      123.26    129.20 o
  -5  -6  23      277.53      466.10    133.87 o
  -4  -6  23        3.17       68.18    115.46 o
  -3  -6  23     1511.24     1518.05    100.99 o
  -2  -6  23      524.19      951.03    167.71 o
  -1  -6  23     1389.48     1166.25    224.49 o
   0  -6  23      971.09     1045.30    150.09 o
   1  -6  23        4.35       -6.85    136.54 o
   2  -6  23      415.24      469.15    111.47 o
   3  -6  23     1181.25      993.22    122.70 o
   4  -6  23       88.60       94.15    124.94 o
   5  -6  23      651.97      557.25    141.75 o
  -6  -5  23      506.68      707.96    147.42 o
  -5  -5  23      672.09      750.76    128.48 o
  -4  -5  23      935.56     1389.24    187.09 o
  -3  -5  23      917.38     1001.65     90.12 o
  -2  -5  23      167.03      194.14     72.75 o
  -1  -5  23      558.57      521.62     74.34 o
   0  -5  23      216.36      349.16     95.65 o
   1  -5  23      316.24      314.78     93.00 o
   2  -5  23      183.42      230.82     94.49 o
   3  -5  23      982.42     1032.28     90.51 o
   4  -5  23      487.66      661.13    114.73 o
   5  -5  23     1013.52     1042.59    127.34 o
  -7  -4  23      519.97      558.72    156.14 o
  -6  -4  23      996.20     1003.50    142.14 o
  -5  -4  23      136.10      134.35    116.95 o
  -4  -4  23     2502.70     2470.47    120.26 o
  -3  -4  23     1302.69     1347.65    100.46 o
  -2  -4  23      377.14      344.31     83.46 o
  -1  -4  23    10600.20    10674.99    121.04 o
   0  -4  23       62.76       59.46     55.12 o
   1  -4  23     7542.29     7413.06    107.25 o
   2  -4  23     1570.39     1521.68     65.76 o
   3  -4  23     1515.60     1556.92     97.30 o
   4  -4  23     2360.42     2326.36    115.45 o
   5  -4  23        5.66       59.05    110.27 o
   6  -4  23      405.71      406.25    124.72 o
  -7  -3  23        7.63       84.83    148.83 o
  -6  -3  23     1741.21     1590.88    136.73 o
  -5  -3  23      115.87      151.59    109.69 o
  -4  -3  23      201.18      166.49     97.38 o
  -3  -3  23     1783.48     1783.83    118.81 o
  -2  -3  23    10964.35    10619.76    141.71 o
  -1  -3  23     1267.95     1138.92     74.64 o
   0  -3  23     6391.11     6329.80    143.10 o
   1  -3  23      610.01      586.50     63.17 o
   2  -3  23     8395.75     8516.08     90.34 o
   3  -3  23     1411.40     1394.02     59.92 o
   4  -3  23       63.32       65.49     85.40 o
   5  -3  23      469.80      561.79    100.72 o
   6  -3  23     2217.80     2149.77    136.37 o
   7  -3  23      185.51      256.82    140.79 o
  -7  -2  23      592.00      783.48    151.39 o
  -6  -2  23     2216.90     2269.78    141.17 o
  -5  -2  23      622.09      656.70    112.55 o
  -4  -2  23     9006.73     8347.56    128.09 o
  -3  -2  23      515.19      577.12     88.11 o
  -2  -2  23     3093.57     3033.07     80.96 o
  -1  -2  23      245.01      208.23     55.40 o
   0  -2  23       24.81        3.69     86.12 o
   1  -2  23     1077.93     1036.12     41.18 o
   2  -2  23     4630.38     4611.79     74.41 o
   3  -2  23      402.02      463.46     46.24 o
   4  -2  23     9256.03     9144.56    140.78 o
   5  -2  23      633.16      557.32     95.74 o
   6  -2  23     2304.86     2270.85    131.79 o
   7  -2  23      276.92      271.20    133.18 o
  -7  -1  23       77.54      167.31    141.62 o
  -6  -1  23       78.74      217.34    126.88 o
  -5  -1  23      424.32      476.92     94.49 o
  -4  -1  23        4.86       92.77    115.40 o
  -3  -1  23      700.21      743.48    108.99 o
  -2  -1  23      916.24      962.18     70.63 o
  -1  -1  23     1779.49     1940.61    219.97 o
   0  -1  23     2261.38     2183.89     52.89 o
   1  -1  23      902.39     1121.99     50.46 o
   2  -1  23     1933.18     1926.69     57.87 o
   3  -1  23     1446.04     1535.99     48.01 o
   4  -1  23       32.37       77.19     48.47 o
   5  -1  23      496.66      519.89     92.02 o
   6  -1  23      471.85      506.13     92.25 o
   7  -1  23       78.96      163.31    109.68 o
  -7   0  23      508.24      529.44    148.11 o
  -6   0  23        6.76      126.18    128.91 o
  -5   0  23       17.69       70.97    105.93 o
  -4   0  23        1.44       41.09    119.36 o
  -3   0  23        3.53       24.79    109.21 o
  -2   0  23       11.07       60.10     64.14 o
  -1   0  23     1417.05     1517.67     67.92 o
   0   0  23      179.69      832.44     59.89 o
   1   0  23        3.59       20.84     51.62 o
   2   0  23     1010.58     1102.43     39.54 o
   3   0  23      365.95      477.37     42.55 o
   4   0  23      248.29      289.83     50.73 o
   5   0  23       16.92       29.72     57.23 o
   6   0  23       47.00       89.26     89.98 o
   7   0  23        0.72       43.34    107.17 o
  -7   1  23      372.42      402.25    190.23 o
  -6   1  23      209.24      359.22    125.37 o
  -5   1  23     1014.33     1021.06    137.38 o
  -4   1  23       94.26      156.77    132.44 o
  -3   1  23     2652.00     2972.27    137.58 o
  -2   1  23      232.34      341.07     46.55 o
  -1   1  23      152.14      213.78     36.92 o
   0   1  23      876.78     1009.44     42.73 o
   1   1  23      451.49      495.73     53.31 o
   2   1  23      375.67      516.54     57.23 o
   3   1  23     3597.62     3635.59     69.08 o
   4   1  23      211.40      289.19     64.64 o
   5   1  23     1647.00     1695.90     79.32 o
   6   1  23      282.17      274.86     76.60 o
   7   1  23      840.06      908.48    158.77 o
  -7   2  23      275.47      372.34    188.85 o
  -6   2  23     1736.06     1784.52    124.37 o
  -5   2  23       84.67      141.80    113.57 o
  -4   2  23     5455.07     5514.06    174.17 o
  -3   2  23      512.47      613.57     91.55 o
  -2   2  23     2376.44     2410.21     92.41 o
  -1   2  23     4494.68     4354.69     85.03 o
   0   2  23        8.28       28.05     27.60 o
   1   2  23     4431.68     4424.25     77.52 o
   2   2  23     3198.53     3135.11     65.85 o
   3   2  23      936.96     1025.89     58.96 o
   4   2  23     4796.85     4830.45     82.18 o
   5   2  23     1275.01     1346.15     90.71 o
   6   2  23     1398.56     1514.41     96.19 o
   7   2  23     1476.70     1475.20    135.00 o
  -6   3  23     1191.37     1214.03    141.32 o
  -5   3  23       63.49      102.55    118.57 o
  -4   3  23       79.40      119.26    102.31 o
  -3   3  23        7.59       13.73     89.74 o
  -2   3  23     8362.38     8139.57    145.05 o
  -1   3  23      384.64      343.78     67.37 o
   0   3  23    22939.55    21700.21    494.58 o
   1   3  23       13.56       -0.53     54.34 o
   2   3  23    10014.48    10308.61    178.27 o
   3   3  23     1742.51     1767.21     71.13 o
   4   3  23      494.39      545.09     67.87 o
   5   3  23      850.47      830.16     90.56 o
   6   3  23     7698.52     7154.95    131.06 o
   7   3  23      147.37      131.51    104.24 o
  -6   4  23     2926.68     2933.02    165.81 o
  -5   4  23        4.15       34.97    151.81 o
  -4   4  23     6076.20     6014.96    213.02 o
  -3   4  23      134.10      176.41     95.38 o
  -2   4  23     4504.07     4439.95    117.30 o
  -1   4  23     6210.71     6007.26    117.98 o
   0   4  23       44.02       80.62     67.22 o
   1   4  23     2540.95     2478.58     61.55 o
   2   4  23     6647.36     6539.48    197.22 o
   3   4  23      106.00      177.22     62.42 o
   4   4  23     8285.16     8434.66    116.38 o
   5   4  23      123.71      186.98     90.33 o
   6   4  23     3215.04     3300.53    129.71 o
   7   4  23      435.35      476.43    111.63 o
  -5   5  23     2223.59     2554.42    190.04 o
  -4   5  23      264.46      396.77    117.96 o
  -3   5  23     2494.92     2486.59    152.71 o
  -2   5  23       17.95      127.49     94.14 o
  -1   5  23      557.55      561.43     87.00 o
   0   5  23     1621.45     1490.71     92.52 o
   1   5  23     1365.87     1171.44    122.09 o
   2   5  23      550.30      667.29    114.35 o
   3   5  23     1666.94     1685.39    108.42 o
   4   5  23       51.11      133.41    127.34 o
   5   5  23     1916.77     1871.70    150.71 o
   6   5  23      379.14      538.95    174.89 o
  -4   6  23       27.17      164.29    161.31 o
  -3   6  23      677.38      777.36    117.34 o
  -2   6  23      173.35      264.12    107.60 o
  -1   6  23      721.38      711.05    104.01 o
   0   6  23      390.58      466.14    125.61 o
   1   6  23       24.15       54.63    120.87 o
   2   6  23      419.66      456.93    130.34 o
   3   6  23       39.12       65.51    103.67 o
   4   6  23       55.89       89.10    135.16 o
   5   6  23       14.59       74.79    151.57 o
   6   6  23      139.98      455.86    168.38 o
  -3   7  23       10.57       92.57    164.98 o
  -2   7  23       25.70      110.81    120.01 o
  -1   7  23      140.85      183.43    113.06 o
   0   7  23       20.03      108.49    137.14 o
   1   7  23      882.43     1028.21    151.42 o
   2   7  23       11.74      123.19    142.19 o
   3   7  23     1342.07     1337.35    161.20 o
   4   7  23       38.13      361.87    222.79 o
   5   7  23      169.96      248.85    167.99 o
  -2   8  23      671.81      773.10    181.86 o
  -1   8  23      561.00      840.13    133.48 o
   0   8  23        3.71      100.55    149.87 o
   1   8  23      738.05      820.10    165.20 o
   2   8  23      477.05      532.61    132.93 o
   3   8  23       18.40       35.28    162.57 o
  -2  -8  24      908.58     1350.39    522.75 o
  -1  -8  24      184.12      114.79    189.12 o
   0  -8  24       40.66       97.41    192.43 o
   1  -8  24      156.14      195.74    150.34 o
  -4  -7  24      764.77      824.41    264.51 o
  -3  -7  24       94.44      137.21    236.70 o
  -2  -7  24       93.22      425.64    250.30 o
  -1  -7  24     1704.17     2220.77    360.53 o
   0  -7  24      155.62      219.75    132.84 o
   1  -7  24     3274.05     3280.84    160.49 o
   2  -7  24      576.79      663.60    112.65 o
   3  -7  24      823.36      778.99    134.16 o
  -5  -6  24       55.69      130.67    132.62 o
  -4  -6  24      820.88      782.21    120.56 o
  -3  -6  24      497.95      513.39    112.96 o
  -2  -6  24     8918.94     8757.52    213.09 o
  -1  -6  24     1310.95     1167.58    145.26 o
   0  -6  24     6565.50     6455.41    200.96 o
   1  -6  24      109.48      114.28    141.62 o
   2  -6  24     4083.01     4313.42    122.73 o
   3  -6  24      627.08      790.94    105.41 o
   4  -6  24      166.36      104.04    125.89 o
  -6  -5  24     1384.60     1409.70    152.39 o
  -5  -5  24      202.79      281.38    128.03 o
  -4  -5  24     6117.03     5891.08    149.90 o
  -3  -5  24      572.13      604.20     87.47 o
  -2  -5  24     2517.45     2407.50     90.84 o
  -1  -5  24      572.60      523.74     74.39 o
   0  -5  24      211.62      210.21     96.09 o
   1  -5  24      184.68      248.39     95.22 o
   2  -5  24     1263.57     1270.97    102.69 o
   3  -5  24      401.42      520.35     90.37 o
   4  -5  24     5200.73     5086.99    151.94 o
   5  -5  24       32.99       94.72    121.27 o
  -6  -4  24       46.79      215.01    140.44 o
  -5  -4  24      964.70     1005.40    126.27 o
  -4  -4  24      828.71      966.65    114.67 o
  -3  -4  24     2378.21     2287.64    108.29 o
  -2  -4  24     2733.62     2632.44    100.31 o
  -1  -4  24     1457.02     1531.82     75.40 o
   0  -4  24     2076.23     2063.78     69.59 o
   1  -4  24        2.24       -4.71     65.50 o
   2  -4  24     4667.05     4776.77     84.95 o
   3  -4  24     1516.98     1544.43    101.53 o
   4  -4  24      452.69      514.94    104.53 o
   5  -4  24     1792.17     1837.52    125.65 o
   6  -4  24      524.30      472.01    133.35 o
  -7  -3  24      444.72      496.50    154.05 o
  -6  -3  24      149.79      256.26    130.53 o
  -5  -3  24       14.49       54.55    112.17 o
  -4  -3  24       34.76       83.51     98.64 o
  -3  -3  24       50.51      164.33    106.65 o
  -2  -3  24      523.07      645.81     79.86 o
  -1  -3  24      147.01      179.64     65.38 o
   0  -3  24      405.08      421.22     99.19 o
   1  -3  24     1347.13     1463.33     64.89 o
   2  -3  24     1474.81     1488.41     62.05 o
   3  -3  24     5160.97     5030.42     87.85 o
   4  -3  24      290.75      250.96     84.72 o
   5  -3  24     2029.36     1769.85    117.16 o
   6  -3  24      438.42      513.63    119.09 o
  -7  -2  24      157.99      277.85    150.03 o
  -6  -2  24      424.23      586.46    134.23 o
  -5  -2  24      327.04      411.82    113.07 o
  -4  -2  24      283.63      444.91     86.86 o
  -3  -2  24     1799.85     1827.99     99.45 o
  -2  -2  24     1145.02     1169.12     72.00 o
  -1  -2  24     1004.76      989.81     65.03 o
   0  -2  24      226.09      199.66     86.79 o
   1  -2  24       79.70       79.38     46.79 o
   2  -2  24      741.67      645.54     74.68 o
   3  -2  24     1028.47     1009.31     52.70 o
   4  -2  24     1144.07     1353.57     90.23 o
   5  -2  24      470.62      586.32    105.28 o
   6  -2  24       14.92       89.63    110.41 o
   7  -2  24      134.11      197.61    130.15 o
  -7  -1  24       51.82      169.54    147.83 o
  -6  -1  24     1781.70     1901.95    143.36 o
  -5  -1  24      141.32      168.79     96.61 o
  -4  -1  24     3941.57     3888.10    152.36 o
  -3  -1  24      164.89      278.97    108.85 o
  -2  -1  24      696.11      696.63     70.23 o
  -1  -1  24     2873.07     2802.05     84.64 o
   0  -1  24        1.06       47.52     36.74 o
   1  -1  24     4333.31     4082.19     61.05 o
   2  -1  24     3990.29     3839.02     66.05 o
   3  -1  24      826.99      840.48     45.19 o
   4  -1  24     4178.83     4273.78     69.55 o
   5  -1  24       39.08       44.23     85.19 o
   6  -1  24      481.30      584.28    110.91 o
   7  -1  24      306.20      364.12    124.42 o
  -7   0  24       11.29      120.52    147.26 o
  -6   0  24      530.08      500.90    132.77 o
  -5   0  24        1.13        2.55    106.02 o
  -4   0  24     2813.23     2787.73    192.53 o
  -3   0  24      512.02      569.41    110.96 o
  -2   0  24    14389.77    14321.34    157.78 o
  -1   0  24       57.89       73.46     58.87 o
   0   0  24    21616.73    21532.01    145.65 o
   1   0  24       46.92       59.86     53.62 o
   2   0  24    16428.09    15972.03    228.08 o
   3   0  24      388.00      369.45     42.19 o
   4   0  24     1224.85     1160.84     56.02 o
   5   0  24        5.24       51.56     58.63 o
   6   0  24     1469.77     1612.53    104.36 o
   7   0  24        4.52       14.41    107.22 o
  -7   1  24      712.23      676.40    159.90 o
  -6   1  24     3213.87     3180.14    147.25 o
  -5   1  24       61.98      108.17    128.83 o
  -4   1  24     6481.06     6483.79    184.62 o
  -3   1  24      200.35      203.10    114.12 o
  -2   1  24     2620.14     2516.39     94.08 o
  -1   1  24     5179.75     5207.09     65.04 o
   0   1  24        5.39       19.46     47.92 o
   1   1  24     5959.97     5880.68     85.20 o
   2   1  24     5327.78     5183.80     64.51 o
   3   1  24      689.10      686.49     53.68 o
   4   1  24     6798.73     6677.11    153.67 o
   5   1  24      138.28      189.26     73.71 o
   6   1  24     1927.13     1966.28     87.25 o
   7   1  24      976.49     1014.09    159.28 o
  -7   2  24      801.02      744.36    197.20 o
  -6   2  24       37.00      187.67    117.05 o
  -5   2  24     3235.86     3097.10    140.08 o
  -4   2  24       38.65       87.86    101.08 o
  -3   2  24     3838.24     3745.38    117.13 o
  -2   2  24      911.25      975.06     81.77 o
  -1   2  24     2514.11     2589.19     74.56 o
   0   2  24     4639.71     4260.86     81.01 o
   1   2  24     3149.21     3171.11     69.78 o
   2   2  24     4312.95     4259.32     94.94 o
   3   2  24     6884.09     6932.92     88.44 o
   4   2  24      194.71      266.36     60.49 o
   5   2  24     6271.14     6230.80    123.03 o
   6   2  24      393.20      513.77     91.18 o
   7   2  24     1243.71     1283.17    133.00 o
  -6   3  24      530.59      424.90    140.11 o
  -5   3  24       27.78       21.72    120.75 o
  -4   3  24      667.93      591.49    110.52 o
  -3   3  24      945.02      847.72    100.17 o
  -2   3  24       11.05      129.21     77.56 o
  -1   3  24      996.15     1027.13     72.71 o
   0   3  24       87.01      126.94     60.53 o
   1   3  24      163.31      203.45     59.71 o
   2   3  24       91.26      150.18     63.93 o
   3   3  24     1084.59     1076.17     68.87 o
   4   3  24     1495.40     1433.37     76.82 o
   5   3  24      671.60      578.15     92.25 o
   6   3  24      523.32      609.80    105.41 o
   7   3  24       20.23       75.40    105.09 o
  -6   4  24       49.07      156.37    147.28 o
  -5   4  24      837.58      714.84    164.73 o
  -4   4  24       53.99      117.54    111.97 o
  -3   4  24      643.30      662.34    102.74 o
  -2   4  24      512.44      537.02     91.65 o
  -1   4  24        5.59       67.08     77.38 o
   0   4  24       88.55       78.35     67.90 o
   1   4  24      481.30      576.41    112.59 o
   2   4  24     1972.42     2061.43     74.51 o
   3   4  24     1811.26     1739.08     74.11 o
   4   4  24     6897.92     6581.48    108.29 o
   5   4  24      173.63      228.88     91.07 o
   6   4  24      172.74      284.46    106.07 o
   7   4  24      138.42      206.43    122.79 o
  -5   5  24       13.51      284.78    175.27 o
  -4   5  24     2457.77     2531.38    137.45 o
  -3   5  24      783.52      925.29    112.26 o
  -2   5  24     1629.64     1588.40    108.28 o
  -1   5  24      814.20      841.80     93.56 o
   0   5  24        3.36        1.51     81.78 o
   1   5  24     1155.43     1088.62    125.25 o
   2   5  24     1194.82     1214.05    127.43 o
   3   5  24      111.49      237.96    103.67 o
   4   5  24     3212.44     3000.56    150.06 o
   5   5  24      266.96      570.13    145.95 o
   6   5  24     1949.26     1907.08    171.31 o
  -4   6  24      342.38      412.84    168.17 o
  -3   6  24      252.24      399.18    118.53 o
  -2   6  24     4936.09     4870.59    143.98 o
  -1   6  24      327.82      329.50    101.47 o
   0   6  24    11940.98    11624.31    214.31 o
   1   6  24       48.12      104.83    126.14 o
   2   6  24     4807.44     4652.20    169.19 o
   3   6  24       32.91       75.08    108.66 o
   4   6  24      279.30      236.96    138.89 o
   5   6  24      188.99      137.26    153.49 o
  -3   7  24      234.99      430.92    170.57 o
  -2   7  24     1409.95     1302.77    130.07 o
  -1   7  24     3701.58     3670.64    143.96 o
   0   7  24       39.79       61.95    142.79 o
   1   7  24     5086.55     4469.30    181.88 o
   2   7  24     1256.95     1256.57    152.85 o
   3   7  24      706.16      720.81    157.55 o
   4   7  24     1664.16     1762.99    176.65 o
  -1   8  24      183.04      238.25    131.46 o
   0   8  24      221.86      321.70    155.74 o
   1   8  24      483.17      476.79    160.85 o
   2   8  24      277.95      261.11    131.13 o
   3   8  24     2127.65     2091.39    234.60 o
  -2  -8  25     1555.40     1648.27    213.54 o
  -1  -8  25       28.12       59.47    194.09 o
   0  -8  25       11.69       32.82    196.05 o
   1  -8  25      103.00      195.32    157.04 o
  -4  -7  25      130.85      138.08    262.75 o
  -3  -7  25     2648.39     2566.01    274.34 o
  -2  -7  25     1677.90     1776.44    273.95 o
  -1  -7  25      954.90      833.45    237.56 o
   0  -7  25      402.32      327.79    136.59 o
   1  -7  25       18.35       61.38    158.64 o
   2  -7  25       48.98      194.27    147.75 o
   3  -7  25      589.01      577.58    136.75 o
  -5  -6  25      444.95      442.64    138.19 o
  -4  -6  25       92.75      159.41    106.61 o
  -3  -6  25        3.20        7.86    112.83 o
  -2  -6  25      547.00      826.47    155.54 o
  -1  -6  25      942.82     1032.40    144.10 o
   0  -6  25     1036.39      984.24    145.30 o
   1  -6  25     1942.68     1770.04    167.26 o
   2  -6  25      901.56      861.05    116.46 o
   3  -6  25      321.46      373.63    103.02 o
   4  -6  25      434.95      452.97    131.26 o
  -6  -5  25      127.01      259.62    148.57 o
  -5  -5  25      159.32      228.64    129.20 o
  -4  -5  25      190.61      304.63    147.60 o
  -3  -5  25      626.82      630.51     90.47 o
  -2  -5  25      500.45      527.32     80.31 o
  -1  -5  25      777.42      707.26    121.00 o
   0  -5  25        7.26       51.97     98.17 o
   1  -5  25       12.94       59.64     92.25 o
   2  -5  25       58.20      133.63     96.43 o
   3  -5  25      626.85      708.01     94.15 o
   4  -5  25      448.12      549.84    117.64 o
   5  -5  25      878.23      954.73    132.29 o
  -6  -4  25     2064.90     2041.22    152.54 o
  -5  -4  25       57.34      276.23    165.59 o
  -4  -4  25     3616.27     3474.73    132.44 o
  -3  -4  25      547.69      634.18     89.14 o
  -2  -4  25      807.17      887.23     91.16 o
  -1  -4  25       21.81       67.48     67.52 o
   0  -4  25       32.13       21.71     56.75 o
   1  -4  25     1304.45     1266.34     97.39 o
   2  -4  25     4689.61     4427.17     85.75 o
   3  -4  25      125.93      284.26     89.95 o
   4  -4  25     4977.74     5028.86    141.11 o
   5  -4  25      114.27      239.15    115.85 o
   6  -4  25      445.49      517.44    136.11 o
  -7  -3  25      433.81      545.83    157.36 o
  -6  -3  25     1187.26     1239.16    141.71 o
  -5  -3  25      675.53      793.41    119.84 o
  -4  -3  25      681.31      647.50    105.87 o
  -3  -3  25       58.44      198.65    115.38 o
  -2  -3  25     6688.49     6514.07    121.50 o
  -1  -3  25      122.22      152.46     64.55 o
   0  -3  25    10239.47     9803.30    154.76 o
   1  -3  25       27.27       62.64     76.40 o
   2  -3  25     8544.63     8537.08    132.25 o
   3  -3  25       52.22       76.33     51.37 o
   4  -3  25      167.60      259.65     87.20 o
   5  -3  25       36.09      125.37     98.41 o
   6  -3  25      321.89      450.57    123.39 o
  -7  -2  25     1116.02     1062.53    156.21 o
  -6  -2  25     2136.44     2313.54    146.93 o
  -5  -2  25       30.42       51.95    114.08 o
  -4  -2  25     6617.69     6312.75    142.80 o
  -3  -2  25     3245.81     3428.43    113.70 o
  -2  -2  25     1865.49     1881.99     78.53 o
  -1  -2  25    11674.68    11163.74    152.20 o
   0  -2  25       87.41       25.09     85.94 o
   1  -2  25     4482.94     4130.13    143.17 o
   2  -2  25     3979.48     4071.99     70.16 o
   3  -2  25      159.54      179.91     48.08 o
   4  -2  25     8723.21     8867.85    190.54 o
   5  -2  25      176.95      176.02     93.03 o
   6  -2  25     2417.50     2556.55    133.07 o
   7  -2  25       20.63       69.43    133.49 o
  -7  -1  25      911.26      927.50    155.31 o
  -6  -1  25       53.55      160.92    131.85 o
  -5  -1  25     5227.30     5203.23    130.84 o
  -4  -1  25       77.12      137.97    121.18 o
  -3  -1  25     7866.44     8299.74    442.88 o
  -2  -1  25      183.04      240.47     66.28 o
  -1  -1  25     3288.31     3264.68     92.48 o
   0  -1  25      225.42      218.50     38.48 o
   1  -1  25     2372.57     2562.96     78.10 o
   2  -1  25     1956.69     2021.63     56.26 o
   3  -1  25     5991.02     5859.03     94.10 o
   4  -1  25     1135.38     1141.17     56.16 o
   5  -1  25     4311.89     4251.60    128.06 o
   6  -1  25      657.17      787.92    116.04 o
   7  -1  25      775.72      860.76    134.80 o
  -7   0  25      106.40      215.51    150.56 o
  -6   0  25      100.26      122.90    136.23 o
  -5   0  25      123.47      172.88    134.57 o
  -4   0  25      390.61      390.73    129.98 o
  -3   0  25      520.27      538.81    119.56 o
  -2   0  25        5.36       78.53     62.71 o
  -1   0  25      185.92      122.64     61.05 o
   0   0  25        2.16      966.74     64.56 o
   1   0  25      688.84      717.44     61.38 o
   2   0  25     1749.92     1779.29    100.43 o
   3   0  25      566.70      633.82     44.84 o
   4   0  25       62.77       67.53     50.15 o
   5   0  25      100.24      133.04     59.90 o
   6   0  25      821.23      884.32    110.67 o
   7   0  25      506.30      570.58    157.38 o
  -7   1  25      137.17      316.01    163.65 o
  -6   1  25       17.33       97.60    112.62 o
  -5   1  25       41.00       41.13    136.36 o
  -4   1  25      679.57      665.91    137.66 o
  -3   1  25      520.86      611.17    123.47 o
  -2   1  25      119.41      122.18     43.31 o
  -1   1  25      167.32      309.40     41.84 o
   0   1  25     1714.08     1920.85     86.30 o
   1   1  25       37.20      208.76     58.89 o
   2   1  25      351.69      334.46     37.37 o
   3   1  25     1048.61     1139.75     59.35 o
   4   1  25      115.45      136.49     66.61 o
   5   1  25      177.05      217.38     73.97 o
   6   1  25      147.83      215.87    106.55 o
   7   1  25      612.24      598.90    156.73 o
  -7   2  25       22.98      212.27    196.54 o
  -6   2  25     1399.54     1412.36    125.55 o
  -5   2  25       10.31      165.88    122.15 o
  -4   2  25     3991.40     3929.59    135.21 o
  -3   2  25      391.91      512.13     95.05 o
  -2   2  25     2957.45     2852.66     97.78 o
  -1   2  25      184.33      286.48     58.60 o
   0   2  25       30.33       45.32     32.26 o
   1   2  25      243.21      195.87     25.32 o
   2   2  25     3602.05     3497.75     69.87 o
   3   2  25      629.60      805.66     61.52 o
   4   2  25     4749.14     4652.48     85.05 o
   5   2  25       13.81      324.95     87.29 o
   6   2  25     2042.84     2000.60    109.89 o
   7   2  25      182.86      282.03    129.07 o
  -6   3  25      739.61      810.30    147.45 o
  -5   3  25     1120.59     1085.82    131.67 o
  -4   3  25     1113.89     1244.09    117.59 o
  -3   3  25      805.84      853.88    102.45 o
  -2   3  25    12411.98    12177.00    224.23 o
  -1   3  25      520.82      489.62     69.48 o
   0   3  25    11298.48    10814.63    119.73 o
   1   3  25      421.22      481.40     65.25 o
   2   3  25     2068.86     2137.18     81.78 o
   3   3  25      303.66      387.32     65.63 o
   4   3  25       47.98      121.28     69.90 o
   5   3  25      636.33      692.30     94.28 o
   6   3  25       71.87      183.48    102.94 o
   7   3  25      109.37      122.74    117.12 o
  -6   4  25      339.51      367.19    148.14 o
  -5   4  25      157.82      140.23    160.01 o
  -4   4  25     1111.16     1168.60    121.69 o
  -3   4  25     1307.37     1313.40    109.49 o
  -2   4  25     1945.69     1947.18    106.19 o
  -1   4  25     9073.94     9159.00    139.26 o
   0   4  25        1.97       48.18     69.92 o
   1   4  25    10374.42     9901.06    186.21 o
   2   4  25     1234.12     1242.40     72.48 o
   3   4  25      895.94      942.59     69.92 o
   4   4  25     1651.36     1680.70     83.63 o
   5   4  25      165.45      258.80     92.41 o
   6   4  25      954.62     1020.03    111.02 o
   7   4  25     1144.18     1237.19    132.76 o
  -5   5  25     2859.45     2845.48    201.04 o
  -4   5  25      139.32      284.32    123.29 o
  -3   5  25     3460.01     3635.00    136.32 o
  -2   5  25       15.29      118.01     98.78 o
  -1   5  25     1111.21     1016.02     97.17 o
   0   5  25      365.85      329.67    121.06 o
   1   5  25     1977.43     2063.50    137.38 o
   2   5  25      253.28      261.94    123.02 o
   3   5  25     6441.18     6208.67    143.53 o
   4   5  25        4.53       80.74    130.15 o
   5   5  25     4778.99     4604.42    178.84 o
   6   5  25        7.56      126.33    155.27 o
  -4   6  25      246.90      299.91    165.58 o
  -3   6  25        1.33      104.61    118.80 o
  -2   6  25       49.63      110.02    112.89 o
  -1   6  25      196.64      293.32    101.82 o
   0   6  25      319.67      363.54    133.74 o
   1   6  25      965.99     1112.17    138.89 o
   2   6  25     1338.10     1303.70    141.76 o
   3   6  25     2500.76     2498.33    130.16 o
   4   6  25     1056.98     1162.25    151.65 o
   5   6  25       70.09       87.72    154.95 o
  -3   7  25        7.70       73.55    167.66 o
  -2   7  25       52.82      125.21    123.34 o
  -1   7  25      547.40      577.05    122.98 o
   0   7  25      334.97      334.33    152.06 o
   1   7  25      603.77      667.77    152.67 o
   2   7  25      345.95      279.45    151.39 o
   3   7  25      115.73      126.62    155.49 o
   4   7  25      183.09      278.73    165.82 o
  -1   8  25       38.54      199.41    167.26 o
   0   8  25       19.51       81.60    161.99 o
   1   8  25       77.49      187.17    167.19 o
   2   8  25      349.31      466.06    139.69 o
  -2  -8  26      390.03      688.42    207.15 o
  -1  -8  26      383.85      370.62    205.34 o
   0  -8  26       18.32       55.20    194.65 o
   1  -8  26       42.72      139.97    156.05 o
  -4  -7  26      833.26      934.18    268.64 o
  -3  -7  26        3.58       93.18    237.13 o
  -2  -7  26       69.56        9.18    247.27 o
  -1  -7  26      344.80      457.10    236.49 o
   0  -7  26      110.70      173.81    136.12 o
   1  -7  26      571.87      560.99    139.41 o
   2  -7  26      844.92      929.71    118.74 o
   3  -7  26      327.72      389.65    139.47 o
  -5  -6  26      292.71      412.07    143.31 o
  -4  -6  26       32.90      122.06    108.74 o
  -3  -6  26       55.10       72.72    115.22 o
  -2  -6  26     1937.54     2166.54    173.01 o
  -1  -6  26      161.35      253.83    135.95 o
   0  -6  26     4337.50     4588.95    188.79 o
   1  -6  26      122.43      124.45    151.37 o
   2  -6  26     4611.39     4463.21    135.76 o
   3  -6  26      261.11      278.46    102.49 o
   4  -6  26      108.02      162.94    129.89 o
  -6  -5  26      786.59      813.22    155.50 o
  -5  -5  26       10.66        3.25    132.48 o
  -4  -5  26     3634.10     3628.51    142.09 o
  -3  -5  26      463.67      463.31     92.90 o
  -2  -5  26      851.03      886.20     84.59 o
  -1  -5  26      594.23      780.12    130.43 o
   0  -5  26        0.04        8.93    103.75 o
   1  -5  26      529.81      606.97    100.42 o
   2  -5  26     1442.16     1491.25    107.02 o
   3  -5  26      123.35      186.29     89.08 o
   4  -5  26     3651.90     3801.60    147.15 o
   5  -5  26       12.34       30.81    126.62 o
  -6  -4  26       17.97      220.36    145.57 o
  -5  -4  26     3099.67     3046.54    148.29 o
  -4  -4  26       39.68      110.49    112.11 o
  -3  -4  26     5899.51     5917.04    127.91 o
  -2  -4  26     1391.37     1392.37     96.45 o
  -1  -4  26     1842.92     1802.27     80.50 o
   0  -4  26      915.23      861.12     94.92 o
   1  -4  26     1525.42     1402.00    100.29 o
   2  -4  26     1432.41     1484.52     71.50 o
   3  -4  26     6019.63     6036.18    136.64 o
   4  -4  26      728.01      717.95    104.93 o
   5  -4  26     3353.83     3446.88    143.96 o
   6  -4  26      768.80      684.86    136.26 o
  -7  -3  26      386.66      401.56    158.61 o
  -6  -3  26        4.33      345.06    177.95 o
  -5  -3  26      584.96      613.43    125.04 o
  -4  -3  26      396.70      446.49    107.82 o
  -3  -3  26       25.97      117.16    110.48 o
  -2  -3  26     1048.75     1057.59     88.09 o
  -1  -3  26     7463.15     7166.33    106.74 o
   0  -3  26      213.61      271.60     84.17 o
   1  -3  26     7634.32     7541.00    114.11 o
   2  -3  26      755.04      760.69     61.06 o
   3  -3  26       34.66       49.08     62.28 o
   4  -3  26       93.04      104.25     85.39 o
   5  -3  26     3796.54     3395.74    133.86 o
   6  -3  26      126.86      316.75    119.09 o
  -7  -2  26      103.82      275.31    154.86 o
  -6  -2  26      133.18      215.78    138.51 o
  -5  -2  26       17.48       67.43    117.06 o
  -4  -2  26      449.91      561.01    104.09 o
  -3  -2  26      241.06      159.18     92.17 o
  -2  -2  26      147.30      187.05     68.68 o
  -1  -2  26      436.69      567.89     74.42 o
   0  -2  26      598.31      617.62    119.97 o
   1  -2  26      113.87      161.78     57.64 o
   2  -2  26      462.80      428.15     33.00 o
   3  -2  26       42.01      115.25     50.37 o
   4  -2  26       18.64       55.62     80.49 o
   5  -2  26       18.48       86.04     96.65 o
   6  -2  26      231.95      258.58    112.82 o
   7  -2  26       52.97      131.81    172.46 o
  -7  -1  26      291.84      337.34    157.86 o
  -6  -1  26      371.31      477.19    140.88 o
  -5  -1  26      161.00      401.86    101.93 o
  -4  -1  26     1127.57     1164.18    135.54 o
  -3  -1  26     1062.97     1201.13    259.76 o
  -2  -1  26      430.85      495.40     70.42 o
  -1  -1  26      722.57      778.64    109.20 o
   0  -1  26        0.20       18.95     37.22 o
   1  -1  26       36.42      133.92     64.95 o
   2  -1  26     4351.28     4230.86     69.75 o
   3  -1  26        9.14      110.03     43.11 o
   4  -1  26     4535.28     4577.38    125.92 o
   5  -1  26       12.76      213.13     95.40 o
   6  -1  26     1052.70     1072.40    115.48 o
   7  -1  26       99.85      110.27    166.48 o
  -7   0  26      450.88      479.08    156.51 o
  -6   0  26      986.90     1150.68    148.94 o
  -5   0  26     2040.47     2105.02    289.07 o
  -4   0  26      120.06      161.79    124.37 o
  -3   0  26     1771.71     1913.68    194.77 o
  -2   0  26     8092.85     7896.03    140.06 o
  -1   0  26      473.73      582.03     68.73 o
   0   0  26    25728.94    26500.83    244.43 o
   1   0  26      622.04      701.60     64.34 o
   2   0  26    25865.17    25982.30    264.52 o
   3   0  26     1617.59     1617.64     51.22 o
   4   0  26      257.76      335.59     53.17 o
   5   0  26     2682.75     2607.24     74.97 o
   6   0  26     1322.92     1443.86    115.45 o
   7   0  26      242.34      345.09    167.67 o
  -7   1  26     2767.85     2702.18    217.58 o
  -6   1  26      104.92      153.72    132.54 o
  -5   1  26      824.49      730.25    149.32 o
  -4   1  26      298.21      370.87    134.41 o
  -3   1  26     2816.83     2780.89     78.57 o
  -2   1  26      422.62      439.84     47.22 o
  -1   1  26    19526.00    19761.74    233.27 o
   0   1  26       29.30       53.59     53.75 o
   1   1  26    18100.57    17606.13    191.11 o
   2   1  26     1378.63     1426.53     68.26 o
   3   1  26     2288.47     2382.35     67.55 o
   4   1  26     2368.41     2475.95     81.16 o
   5   1  26      493.29      490.74     76.83 o
   6   1  26     1436.66     1484.53    116.65 o
   7   1  26     1067.50     1195.31    230.89 o
  -6   2  26      519.25      350.57    121.50 o
  -5   2  26     6297.18     6578.80    172.76 o
  -4   2  26      132.18      149.98    105.83 o
  -3   2  26    10264.89    10135.78    180.39 o
  -2   2  26       37.27      142.52     77.73 o
  -1   2  26     4803.55     4749.93    123.35 o
   0   2  26     1109.07     1110.54     40.62 o
   1   2  26     4868.68     4819.08    109.26 o
   2   2  26      172.44      196.69     60.61 o
   3   2  26    16104.43    16074.46    152.46 o
   4   2  26      136.18      242.68     62.61 o
   5   2  26    13068.16    12891.34    158.41 o
   6   2  26        0.35      112.87     96.75 o
   7   2  26     2097.53     2180.05    168.73 o
  -6   3  26     1180.43     1276.12    153.56 o
  -5   3  26       20.68       82.10    123.95 o
  -4   3  26     2192.93     2173.49    126.47 o
  -3   3  26       30.62       58.81     94.81 o
  -2   3  26      304.27      387.46     81.89 o
  -1   3  26      140.70      149.67     68.23 o
   0   3  26        7.33      185.36    120.36 o
   1   3  26       91.48      171.57     65.11 o
   2   3  26      920.04      971.00     77.35 o
   3   3  26     2344.68     2410.25     79.73 o
   4   3  26     3140.29     3108.69     89.96 o
   5   3  26      794.79      881.54     96.80 o
   6   3  26      714.48      816.90    111.46 o
   7   3  26      336.40      330.31    121.42 o
  -6   4  26       30.38       70.78    152.40 o
  -5   4  26       38.98       45.48    130.74 o
  -4   4  26      334.98      308.36    117.90 o
  -3   4  26        1.71       50.77    100.51 o
  -2   4  26      118.33      126.96     89.48 o
  -1   4  26      160.82      292.31     83.34 o
   0   4  26     2795.63     2698.49    136.78 o
   1   4  26      152.47      290.01    116.90 o
   2   4  26       65.21       65.04    114.37 o
   3   4  26       18.98      115.36     67.06 o
   4   4  26     2965.56     2691.73     89.53 o
   5   4  26      617.23      571.71     97.38 o
   6   4  26      723.59      536.82    110.49 o
  -5   5  26      339.90      438.86    173.58 o
  -4   5  26      650.00      785.41    129.76 o
  -3   5  26      555.93      650.63    118.29 o
  -2   5  26      469.73      470.66    102.75 o
  -1   5  26       59.62      145.01     90.75 o
   0   5  26      110.58       91.45    121.06 o
   1   5  26      230.94      141.76    122.60 o
   2   5  26      501.57      454.17    124.14 o
   3   5  26       67.04      240.53    111.36 o
   4   5  26     1141.94     1184.88    252.58 o
   5   5  26       61.67      395.46    165.58 o
   6   5  26      535.42      566.59    161.24 o
  -4   6  26      615.22      684.41    179.33 o
  -3   6  26      933.62     1166.55    129.89 o
  -2   6  26     4505.28     4510.12    223.35 o
  -1   6  26      789.09      792.80    108.00 o
   0   6  26     5429.69     5403.85    180.29 o
   1   6  26      269.98      242.85    137.19 o
   2   6  26     1668.97     1725.61    148.38 o
   3   6  26     1119.17     1229.00    133.63 o
   4   6  26      285.93      379.77    150.21 o
   5   6  26      735.47      727.04    163.48 o
  -3   7  26      882.51      842.60    182.29 o
  -2   7  26       69.56       92.46    125.63 o
  -1   7  26     6377.72     6296.20    165.02 o
   0   7  26       60.11       60.29    153.04 o
   1   7  26     6144.38     5991.15    200.68 o
   2   7  26       66.09      106.52    153.59 o
   3   7  26     1234.03     1297.14    168.92 o
   4   7  26      202.56      239.95    166.08 o
  -1   8  26      585.22      632.02    176.15 o
   0   8  26       93.81      128.02    165.42 o
   1   8  26      464.48      643.22    174.24 o
   2   8  26      492.03      390.65    141.72 o
  -1  -8  27      749.23      907.05    213.33 o
   0  -8  27        1.31       84.90    199.14 o
  -4  -7  27      151.50      153.61    259.37 o
  -3  -7  27     2124.43     2055.52    279.15 o
  -2  -7  27        7.81       20.45    252.15 o
  -1  -7  27      744.02      847.11    247.85 o
   0  -7  27      730.57      531.91    141.69 o
   1  -7  27       21.71      139.53    139.52 o
   2  -7  27       94.48      361.38    216.11 o
   3  -7  27     1273.44     1376.92    147.53 o
  -5  -6  27       36.06      230.99    145.39 o
  -4  -6  27       11.52       76.64    111.05 o
  -3  -6  27      393.02      577.02    156.58 o
  -2  -6  27      563.70      644.48    161.64 o
  -1  -6  27     1202.96     1071.75    146.98 o
   0  -6  27      942.42      692.16    157.68 o
   1  -6  27      699.26      734.19    151.11 o
   2  -6  27      618.63      684.24    121.55 o
   3  -6  27        5.49      125.13    103.45 o
   4  -6  27        5.88       52.21    131.86 o
  -6  -5  27        8.44      105.02    155.89 o
  -5  -5  27       46.44       63.56    136.57 o
  -4  -5  27       43.49      138.70    122.63 o
  -3  -5  27      532.52      404.42     92.16 o
  -2  -5  27        6.75       23.26     81.42 o
  -1  -5  27      864.21      837.00    139.49 o
   0  -5  27      137.82      196.46    104.28 o
   1  -5  27      216.12      251.19    105.40 o
   2  -5  27      165.33      193.77    100.35 o
   3  -5  27       85.67       88.91    107.34 o
   4  -5  27      535.68      589.86    121.58 o
   5  -5  27      564.61      563.34    134.16 o
  -6  -4  27      739.17      812.20    152.28 o
  -5  -4  27      181.02      368.70    134.42 o
  -4  -4  27     1594.52     1575.07    123.68 o
  -3  -4  27      510.86      678.07     91.04 o
  -2  -4  27      317.14      390.72     90.83 o
  -1  -4  27      182.26      221.51     71.99 o
   0  -4  27       77.92      140.16     89.24 o
   1  -4  27       12.67       13.18     91.38 o
   2  -4  27     1497.54     1463.54     71.68 o
   3  -4  27      197.38      339.18     98.23 o
   4  -4  27     1177.06     1258.76    114.59 o
   5  -4  27      554.41      673.12    121.16 o
   6  -4  27      447.74      406.48    135.61 o
  -6  -3  27     1682.37     1940.02    155.79 o
  -5  -3  27     1537.55     1472.90    132.23 o
  -4  -3  27      696.61      764.48    113.82 o
  -3  -3  27     1846.27     1766.71    105.61 o
  -2  -3  27     2629.61     2634.78    102.83 o
  -1  -3  27       19.96       73.66     69.97 o
   0  -3  27     9612.69     9410.19    148.59 o
   1  -3  27      335.84      400.89     77.85 o
   2  -3  27    19872.04    19859.93    135.16 o
   3  -3  27      305.33      329.38     65.84 o
   4  -3  27     2424.01     2455.27    112.15 o
   5  -3  27      790.02      842.26    110.90 o
   6  -3  27      750.65      861.43    132.00 o
  -7  -2  27      707.75      787.15    164.15 o
  -6  -2  27      877.51      880.32    144.80 o
  -5  -2  27       35.84       90.55    123.75 o
  -4  -2  27     1751.85     1660.37    115.76 o
  -3  -2  27      977.76     1062.87     83.54 o
  -2  -2  27       98.98       76.97     68.96 o
  -1  -2  27     5895.36     5923.26    163.13 o
   0  -2  27       64.28       47.23     80.75 o
   1  -2  27    12125.55    12014.92    257.85 o
   2  -2  27     1145.42     1153.08     57.49 o
   3  -2  27    12921.07    12652.65    162.67 o
   4  -2  27     1859.08     2004.34     98.98 o
   5  -2  27      532.94      475.94    102.44 o
   6  -2  27      543.77      524.59    119.12 o
   7  -2  27     1852.23     1895.88    208.01 o
  -7  -1  27     1355.62     1331.56    166.75 o
  -6  -1  27      328.99      380.87    138.61 o
  -5  -1  27     6660.32     6517.72    157.48 o
  -4  -1  27        1.58       74.55    123.80 o
  -3  -1  27    10931.67    10839.97    707.45 o
  -2  -1  27      250.99      290.16     87.06 o
  -1  -1  27     3828.12     3864.33    101.84 o
   0  -1  27      214.91      232.60     38.50 o
   1  -1  27     3986.89     3894.91     90.81 o
   2  -1  27      346.63      398.41     46.22 o
   3  -1  27    11470.74    11219.03     89.01 o
   4  -1  27      234.67      253.77     62.47 o
   5  -1  27    10092.61    10020.88    173.88 o
   6  -1  27        5.52       -8.21    148.81 o
   7  -1  27     1850.52     1469.68    189.89 o
  -7   0  27      269.14      366.30    161.33 o
  -6   0  27      875.55      994.79    150.10 o
  -5   0  27       42.53       77.28    143.78 o
  -4   0  27     2050.28     2027.05    157.40 o
  -3   0  27      295.65      357.11     80.42 o
  -2   0  27      899.73      881.04     74.70 o
  -1   0  27     6304.41     6359.24    182.81 o
   0   0  27       75.58     1002.62     70.17 o
   1   0  27     3742.25     4019.34     87.04 o
   2   0  27      122.93      361.26     68.02 o
   3   0  27      680.73      645.07     46.40 o
   4   0  27     2747.52     2781.81     68.08 o
   5   0  27       21.33       70.21     71.64 o
   6   0  27     2192.68     2085.27    164.70 o
   7   0  27      573.54      725.97    175.21 o
  -7   1  27       72.93      243.08    206.94 o
  -6   1  27      191.90      221.45    138.10 o
  -5   1  27        0.91      -14.76    145.65 o
  -4   1  27       92.74      154.56    133.86 o
  -3   1  27      408.38      372.29     61.74 o
  -2   1  27       82.04      114.44     45.53 o
  -1   1  27      569.48      957.53     48.21 o
   0   1  27      144.01      196.83     55.97 o
   1   1  27        3.40      371.95     82.04 o
   2   1  27        8.10       68.76     62.09 o
   3   1  27      241.86      272.46     42.83 o
   4   1  27      264.51      283.56     69.49 o
   5   1  27       45.00      101.35     76.08 o
   6   1  27      158.63      213.92    108.47 o
   7   1  27       98.87      166.58    220.31 o
  -6   2  27      426.71      423.65    126.05 o
  -5   2  27       34.97      226.06    128.17 o
  -4   2  27     1710.51     1696.21    120.23 o
  -3   2  27      802.43     1003.81    100.75 o
  -2   2  27     1180.83     1195.96     85.87 o
  -1   2  27     3138.04     3268.03     83.40 o
   0   2  27        3.43       49.07     36.15 o
   1   2  27     3818.51     4009.66    128.84 o
   2   2  27      837.59      870.40     66.54 o
   3   2  27      718.10     1029.51     67.88 o
   4   2  27     1901.15     1889.59     75.37 o
   5   2  27      101.24      666.15    167.33 o
   6   2  27      681.83      633.32    103.66 o
   7   2  27       12.83       52.31    204.43 o
  -6   3  27        3.54      151.68    147.24 o
  -5   3  27     1777.33     1924.65    143.25 o
  -4   3  27       48.51      148.22    113.25 o
  -3   3  27     1853.72     1870.08    109.86 o
  -2   3  27      779.57      758.99     85.96 o
  -1   3  27     1183.76     1150.58     77.62 o
   0   3  27     5260.86     5299.16    156.64 o
   1   3  27      491.07      534.42     71.97 o
   2   3  27    10095.42    10025.72    148.43 o
   3   3  27     2330.21     2440.15     82.51 o
   4   3  27     4452.08     4368.69     97.83 o
   5   3  27     2514.72     2479.87    109.71 o
   6   3  27     1722.57     1573.81    115.70 o
   7   3  27      106.79      176.82    118.81 o
  -5   4  27       10.60      -13.83    131.74 o
  -4   4  27        0.65       26.96    115.85 o
  -3   4  27     2076.05     2042.54    133.25 o
  -2   4  27      115.24       90.22     91.11 o
  -1   4  27    17565.44    17097.92    178.12 o
   0   4  27        3.42       11.46    119.12 o
   1   4  27    21034.82    20173.53    267.77 o
   2   4  27        4.05      221.32    143.37 o
   3   4  27     6858.15     6517.84    203.15 o
   4   4  27        7.60       20.96     98.91 o
   5   4  27        8.97       93.10    131.78 o
   6   4  27       32.06      179.83    144.06 o
  -5   5  27     2667.31     2605.06    201.81 o
  -4   5  27      111.37      190.55    128.25 o
  -3   5  27     4371.55     4475.04    146.60 o
  -2   5  27     2470.02     2526.81    119.39 o
  -1   5  27     1952.42     1929.93    107.23 o
   0   5  27     2822.53     2812.93    151.76 o
   1   5  27     1789.69     1699.90    138.96 o
   2   5  27     1097.13     1122.89    137.08 o
   3   5  27     7313.46     7146.53    154.80 o
   4   5  27        9.22       88.20    130.99 o
   5   5  27     4946.75     4927.43    186.64 o
   6   5  27      306.79      372.51    163.61 o
  -4   6  27     1712.00     1690.40    186.17 o
  -3   6  27        2.62       89.59    123.26 o
  -2   6  27      646.87      702.30    116.19 o
  -1   6  27      703.01      839.49    112.31 o
   0   6  27       38.25       52.68    137.17 o
   1   6  27     3234.33     2962.04    164.79 o
   2   6  27     2670.28     2481.77    160.39 o
   3   6  27      845.11      884.09    122.61 o
   4   6  27     3358.63     3454.41    178.95 o
   5   6  27       32.02      119.30    164.66 o
  -3   7  27        8.38      269.48    267.12 o
  -2   7  27      400.11      328.41    171.74 o
  -1   7  27      366.15      485.79    165.97 o
   0   7  27     1411.35     1375.05    165.11 o
   1   7  27      288.54      403.36    165.34 o
   2   7  27      606.95      653.24    154.32 o
   3   7  27       34.02      137.95    160.09 o
   4   7  27       23.22      132.10    164.92 o
   0   8  27      327.36      495.39    170.72 o
   1   8  27      414.24      307.44    168.73 o
   2   8  27      176.79      256.67    145.01 o
  -3  -7  28      505.28      617.03    271.27 o
  -2  -7  28      132.89       23.75    248.27 o
  -1  -7  28      286.57      370.12    241.70 o
   0  -7  28        0.46       67.45    164.33 o
   1  -7  28        3.89      109.30    138.52 o
   2  -7  28      475.20      572.98    151.23 o
  -5  -6  28     1576.47     1402.64    154.17 o
  -4  -6  28      446.09      455.85    136.93 o
  -3  -6  28     2112.38     1899.99    174.13 o
  -2  -6  28     1151.52     1168.03    187.88 o
  -1  -6  28       26.58      157.50    141.41 o
   0  -6  28     3352.27     3399.75    144.44 o
   1  -6  28      848.38      922.82    167.52 o
   2  -6  28     2536.75     2653.39    117.85 o
   3  -6  28     1135.55     1102.66    126.65 o
   4  -6  28       66.27      101.24    135.25 o
  -5  -5  28      582.09      482.85    139.55 o
  -4  -5  28      285.11      330.85    106.85 o
  -3  -5  28       56.33       73.22     94.60 o
  -2  -5  28       20.06       31.57    101.57 o
  -1  -5  28     2613.97     2740.58    156.15 o
   0  -5  28      138.30      159.52    109.48 o
   1  -5  28     3431.79     3522.11    131.51 o
   2  -5  28      347.54      409.68     98.66 o
   3  -5  28     1814.78     1909.87    122.91 o
   4  -5  28      569.66      645.86    120.32 o
   5  -5  28        2.22       44.25    132.05 o
  -6  -4  28      182.65      275.42    149.90 o
  -5  -4  28     3637.55     3429.57    158.11 o
  -4  -4  28      134.58      150.43    118.67 o
  -3  -4  28     6523.87     6444.48    125.59 o
  -2  -4  28      231.23      266.53     92.15 o
  -1  -4  28     1247.62     1381.90     85.59 o
   0  -4  28     5055.37     4983.20    135.03 o
   1  -4  28     2640.27     2562.62    112.97 o
   2  -4  28     3908.02     3714.07     85.59 o
   3  -4  28     5592.84     5745.96    140.55 o
   4  -4  28      329.26      322.13    107.62 o
   5  -4  28     3909.90     3929.57    153.44 o
  -6  -3  28     1073.14     1474.58    162.58 o
  -5  -3  28       16.49       73.14    128.81 o
  -4  -3  28     1417.81     1325.07    121.50 o
  -3  -3  28     1478.29     1545.44    107.15 o
  -2  -3  28      684.50      682.51     87.44 o
  -1  -3  28      399.87      416.51     73.27 o
   0  -3  28      131.06      235.23     96.80 o
   1  -3  28     4679.14     4680.86    104.92 o
   2  -3  28       94.33      162.01     59.77 o
   3  -3  28     4967.83     4830.74    119.90 o
   4  -3  28      330.37      398.71     93.34 o
   5  -3  28        7.19       65.31    103.68 o
   6  -3  28     1118.50     1345.54    217.40 o
  -7  -2  28       20.01      247.48    164.72 o
  -6  -2  28      247.25      242.41    142.48 o
  -5  -2  28        2.67       13.31    125.09 o
  -4  -2  28      208.55      183.93    107.62 o
  -3  -2  28      113.49       95.51     77.60 o
  -2  -2  28      118.92      121.50     73.30 o
  -1  -2  28     1085.77     1135.41     89.60 o
   0  -2  28      533.65      500.64     85.39 o
   1  -2  28      780.76      961.75     82.11 o
   2  -2  28       11.81       50.25     50.61 o
   3  -2  28       51.72      129.32     54.33 o
   4  -2  28       86.11      143.21     83.95 o
   5  -2  28       34.07       47.28     96.49 o
   6  -2  28      240.40      238.67    161.70 o
  -7  -1  28      108.60      278.13    164.05 o
  -6  -1  28       54.56      130.88    142.77 o
  -5  -1  28      220.43      479.65    109.16 o
  -4  -1  28     1013.15     1040.70    137.21 o
  -3  -1  28      197.25      262.86     84.85 o
  -2  -1  28      686.71      744.34     91.69 o
  -1  -1  28      472.29      564.81     71.86 o
   0  -1  28       91.58      170.42     38.92 o
   1  -1  28      152.95      277.61     70.02 o
   2  -1  28      566.10      652.58     47.87 o
   3  -1  28       35.95      158.42     44.92 o
   4  -1  28     1985.10     2024.85     96.95 o
   5  -1  28      640.67      853.99    143.98 o
   6  -1  28     1476.53     1586.05    169.44 o
   7  -1  28      280.47      330.28    174.47 o
  -7   0  28      830.54      707.53    168.83 o
  -6   0  28     1565.19     1470.25    190.67 o
  -5   0  28     4937.08     4834.18    193.32 o
  -4   0  28      108.91      290.17    134.65 o
  -3   0  28     5601.17     5399.75    178.11 o
  -2   0  28     8350.01     8423.28    125.60 o
  -1   0  28      647.29      803.35     77.75 o
   0   0  28     8743.07     8805.06    128.80 o
   1   0  28     1680.88     1739.86     76.91 o
   2   0  28     2753.28     2803.84     84.37 o
   3   0  28     2891.52     2937.21     59.09 o
   4   0  28      346.07      367.24     55.76 o
   5   0  28     3759.78     3605.91    118.82 o
   6   0  28      389.75      442.07    146.82 o
   7   0  28      335.61      337.34    167.59 o
  -6   1  28      413.18      493.93    143.41 o
  -5   1  28        5.27        5.09    142.00 o
  -4   1  28      145.78      241.20    141.82 o
  -3   1  28     2368.78     2555.45    155.96 o
  -2   1  28      143.11      146.31     47.78 o
  -1   1  28    13740.91    13578.85    101.47 o
   0   1  28        9.26       95.70     57.64 o
   1   1  28    11959.44    11704.52    122.40 o
   2   1  28      146.69      163.77     65.81 o
   3   1  28     4106.84     4028.27     84.44 o
   4   1  28      164.57      203.40     69.97 o
   5   1  28       12.13       51.00     75.54 o
   6   1  28      255.86      247.61    142.33 o
   7   1  28     2617.14     2703.45    245.95 o
  -6   2  28      483.40      536.73    127.01 o
  -5   2  28     6294.25     6343.29    249.98 o
  -4   2  28      171.17      180.02    108.48 o
  -3   2  28    10497.39    10613.51    163.85 o
  -2   2  28     1729.03     1839.22     91.17 o
  -1   2  28     3964.24     3983.16    101.66 o
   0   2  28     5673.21     5537.70    142.94 o
   1   2  28     3578.90     3458.69    107.45 o
   2   2  28     1657.65     1672.93     73.89 o
   3   2  28    13299.68    12964.06    215.29 o
   4   2  28      176.80      189.56     66.75 o
   5   2  28    10028.20     9855.26    150.32 o
   6   2  28      468.37      491.26    104.61 o
   7   2  28     1119.95     1121.12    216.51 o
  -6   3  28     1832.06     1874.93    162.10 o
  -5   3  28      406.32      504.00    137.02 o
  -4   3  28     4615.62     4765.02    187.04 o
  -3   3  28        6.30       31.31     94.92 o
  -2   3  28     1893.34     1919.45     97.76 o
  -1   3  28     1075.42     1085.95     78.40 o
   0   3  28       13.12      109.12    116.74 o
   1   3  28     6849.53     7009.39    126.82 o
   2   3  28     2721.00     2672.42     95.09 o
   3   3  28     2899.27     2802.26     98.94 o
   4   3  28     3696.84     3677.35     96.85 o
   5   3  28      264.28      338.32     95.63 o
   6   3  28      994.07     1067.71    112.30 o
   7   3  28      587.06      484.31    157.88 o
  -5   4  28       18.89      -22.41    135.54 o
  -4   4  28     1884.00     1582.41    131.48 o
  -3   4  28       66.61       56.03    106.64 o
  -2   4  28       14.80       45.76     93.00 o
  -1   4  28      100.71      243.20     84.07 o
   0   4  28    13319.60    12803.98    221.04 o
   1   4  28      203.11      561.42    245.10 o
   2   4  28    20263.02    19071.12    256.10 o
   3   4  28        3.30       95.19    101.77 o
   4   4  28      159.15      200.21    104.27 o
   5   4  28      365.77      352.58    133.70 o
   6   4  28     1936.21     1651.14    161.47 o
  -5   5  28        1.33      202.13    184.98 o
  -4   5  28       77.07       73.38    128.82 o
  -3   5  28        0.86      154.72    112.21 o
  -2   5  28       99.51      156.11    104.09 o
  -1   5  28      132.98      110.67     94.73 o
   0   5  28      373.84      405.12    135.62 o
   1   5  28       16.65        4.81    128.28 o
   2   5  28      108.86      166.25    131.65 o
   3   5  28      245.13      539.55    115.51 o
   4   5  28      329.53      373.75    139.92 o
   5   5  28       85.39      300.27    159.66 o
   6   5  28       55.83      105.93    162.66 o
  -4   6  28      329.26      441.58    179.10 o
  -3   6  28      891.81     1036.04    133.42 o
  -2   6  28      411.63      530.61    162.80 o
  -1   6  28      473.21      506.93    153.55 o
   0   6  28      134.66       85.93    145.02 o
   1   6  28      541.66      533.49    143.34 o
   2   6  28       89.17      195.84    144.24 o
   3   6  28     1093.71     1196.91    128.18 o
   4   6  28      466.97     1238.04    370.72 o
   5   6  28      428.68      507.46    168.09 o
  -2   7  28      295.67      348.97    173.53 o
  -1   7  28     4081.18     4310.63    200.25 o
   0   7  28       74.66      314.86    156.59 o
   1   7  28     4781.20     4810.26    203.30 o
   2   7  28       38.91      139.52    168.08 o
   3   7  28      109.05      192.57    160.14 o
   4   7  28       79.52      102.72    167.88 o
   1   8  28      372.64      474.49    174.16 o
  -3  -7  29     1658.32     1564.10    282.00 o
  -2  -7  29       85.36       61.00    239.74 o
  -1  -7  29      676.26      651.38    253.71 o
   0  -7  29      308.83      415.00    175.21 o
   1  -7  29      234.90      266.67    146.22 o
   2  -7  29      186.07      275.66    145.43 o
  -4  -6  29      780.13      793.86    175.12 o
  -3  -6  29      280.25      370.58    171.20 o
  -2  -6  29     1479.59     1569.29    168.53 o
  -1  -6  29     1745.36     1662.81    156.00 o
   0  -6  29      485.83      482.10    127.09 o
   1  -6  29     1177.37     1194.33    169.04 o
   2  -6  29       89.68      186.44    116.90 o
   3  -6  29      128.78      205.24    124.72 o
   4  -6  29     1129.17     1162.41    146.47 o
  -5  -5  29      269.16      387.05    140.08 o
  -4  -5  29        6.10       62.69    105.76 o
  -3  -5  29      506.25      563.77     97.87 o
  -2  -5  29       11.97       10.47    107.50 o
  -1  -5  29      862.96      816.23    139.96 o
   0  -5  29      199.18      211.33    111.49 o
   1  -5  29      441.84      497.56    110.84 o
   2  -5  29      146.65      153.55     99.05 o
   3  -5  29       17.24      135.36    107.08 o
   4  -5  29      111.06      202.95    116.60 o
   5  -5  29      323.83      453.56    184.39 o
  -6  -4  29        0.99      150.12    154.55 o
  -5  -4  29       43.65      300.39    139.81 o
  -4  -4  29       51.65       77.25    121.28 o
  -3  -4  29     1702.68     1848.27    105.03 o
  -2  -4  29       97.13      186.49     92.28 o
  -1  -4  29     3746.31     3570.98     99.73 o
   0  -4  29      287.03      368.61    104.05 o
   1  -4  29        2.27       23.37     94.28 o
   2  -4  29       41.20       74.19     66.23 o
   3  -4  29     1120.51     1033.16    102.38 o
   4  -4  29      113.50      142.53    103.23 o
   5  -4  29      985.71     1057.34    183.74 o
  -6  -3  29     1761.34     1653.00    161.06 o
  -5  -3  29     2357.74     2070.45    145.44 o
  -4  -3  29      183.83      290.21    117.33 o
  -3  -3  29     3614.57     3396.16    121.94 o
  -2  -3  29     4350.86     4382.99    121.79 o
  -1  -3  29      136.36      200.06     71.27 o
   0  -3  29     9563.72     9244.13    259.59 o
   1  -3  29     1310.92     1349.33     89.78 o
   2  -3  29     3841.90     3766.48     80.71 o
   3  -3  29     1909.77     2009.28    101.00 o
   4  -3  29       22.13       99.59     93.34 o
   5  -3  29     1465.37     1631.69    162.17 o
   6  -3  29      307.13      577.89    173.35 o
  -6  -2  29      470.71      460.58    145.90 o
  -5  -2  29     1643.94     1586.51    140.77 o
  -4  -2  29      393.69      464.29    111.12 o
  -3  -2  29      917.39      959.96     86.22 o
  -2  -2  29     1031.70      997.91     81.26 o
  -1  -2  29    24543.83    24252.41    281.24 o
   0  -2  29       30.54       75.15     86.52 o
   1  -2  29    22048.07    21876.01    248.03 o
   2  -2  29     2167.25     2054.86     65.64 o
   3  -2  29      971.15     1048.04     60.80 o
   4  -2  29      267.74      236.23     83.45 o
   5  -2  29     1347.48     1374.04    165.41 o
   6  -2  29       23.19      -48.28    163.28 o
  -6  -1  29     1214.67     1273.27    153.61 o
  -5  -1  29     3127.00     3096.86    128.70 o
  -4  -1  29      100.69      114.61    132.46 o
  -3  -1  29     8043.49     7926.36    208.38 o
  -2  -1  29     2261.52     2279.77    112.11 o
  -1  -1  29     3085.10     3285.73    105.97 o
   0  -1  29    11657.87    11854.42    133.67 o
   1  -1  29     3054.63     3093.89    101.10 o
   2  -1  29     1824.81     1978.63     56.69 o
   3  -1  29     9118.59     8823.33     94.48 o
   4  -1  29       42.10       75.47     86.94 o
   5  -1  29     7393.02     7473.62    303.31 o
   6  -1  29      354.16      277.70    151.95 o
   7  -1  29     1058.31     1212.50    190.43 o
  -6   0  29     2318.57     2138.93    197.86 o
  -5   0  29      101.14      124.89    156.46 o
  -4   0  29     5417.81     5589.39    272.20 o
  -3   0  29      302.13      376.17     86.40 o
  -2   0  29     4167.06     4093.68    104.57 o
  -1   0  29      298.75      388.99     74.76 o
   0   0  29       47.86      328.40     68.38 o
   1   0  29       54.11      121.15     67.28 o
   2   0  29     3361.42     3422.30     92.30 o
   3   0  29       62.36       94.05     61.97 o
   4   0  29     6404.89     6430.22    103.61 o
   5   0  29       19.69       74.98     95.32 o
   6   0  29     2964.38     2887.60    179.10 o
   7   0  29       13.33      -13.66    175.23 o
  -6   1  29     1390.39     1401.84    154.87 o
  -5   1  29      207.31      236.82    156.88 o
  -4   1  29       93.30       88.31    145.66 o
  -3   1  29     1589.69     1581.18    235.22 o
  -2   1  29     1263.85     1394.30     57.98 o
  -1   1  29     1176.82     1299.09     54.77 o
   0   1  29     5988.74     6043.10     95.73 o
   1   1  29        3.29      251.38     68.32 o
   2   1  29     5393.87     5413.92     99.30 o
   3   1  29      514.89      529.38     63.97 o
   4   1  29      126.93      197.57     71.50 o
   5   1  29       74.68       66.66     77.41 o
   6   1  29      290.41      229.63    144.13 o
   7   1  29        9.39      137.20    212.36 o
  -6   2  29       61.26      119.47    124.84 o
  -5   2  29       16.29      247.51    127.13 o
  -4   2  29      352.44      331.92    114.44 o
  -3   2  29      100.89      279.56     95.40 o
  -2   2  29       14.10       95.37     78.08 o
  -1   2  29        7.84       93.84     58.45 o
   0   2  29        8.91      153.28     54.58 o
   1   2  29      965.25     1018.83     67.28 o
   2   2  29        5.54       49.76     67.36 o
   3   2  29       17.87      128.69     65.37 o
   4   2  29      258.20      310.86     68.01 o
   5   2  29        2.61      180.63     94.57 o
   6   2  29       27.75       95.34    101.37 o
   7   2  29       80.55      120.26    209.16 o
  -6   3  29      522.25      416.20    158.77 o
  -5   3  29     1446.53     1478.19    143.84 o
  -4   3  29       14.96      160.53    116.51 o
  -3   3  29     1118.53     1138.74    106.52 o
  -2   3  29     5356.99     5121.50    123.13 o
  -1   3  29      265.37      279.55     72.56 o
   0   3  29     6694.93     6553.77    345.44 o
   1   3  29     1217.97     1118.05     83.16 o
   2   3  29     1941.12     1966.96     92.00 o
   3   3  29     1911.42     1811.01     94.98 o
   4   3  29     1104.78     1210.68     84.30 o
   5   3  29     1206.55     1148.59    100.87 o
   6   3  29      990.81      901.05    115.61 o
  -5   4  29        7.50      -17.66    138.89 o
  -4   4  29      883.23      952.41    130.18 o
  -3   4  29     2178.65     2066.19    123.46 o
  -2   4  29     1348.65     1453.62    107.52 o
  -1   4  29    11600.88    11045.23    153.64 o
   0   4  29       97.66      282.54    135.88 o
   1   4  29    14222.98    13742.22    228.73 o
   2   4  29      652.58      836.00    141.33 o
   3   4  29     1835.34     1831.51    149.09 o
   4   4  29      514.11      497.34    106.16 o
   5   4  29      275.67      399.21    140.23 o
   6   4  29      219.71      340.74    149.80 o
  -4   5  29      543.15      540.20    132.86 o
  -3   5  29     2108.32     2183.85    136.23 o
  -2   5  29     3457.77     3758.04    152.29 o
  -1   5  29      614.77      639.13    142.82 o
   0   5  29     2575.64     2750.27    159.09 o
   1   5  29     1158.85     1176.77    141.62 o
   2   5  29     1814.37     1819.52    153.34 o
   3   5  29     3729.35     3699.76    140.52 o
   4   5  29        8.55       17.58    140.29 o
   5   5  29     3139.48     3045.69    174.95 o
   6   5  29      398.18      524.77    174.54 o
  -4   6  29     4167.90     4218.63    342.44 o
  -3   6  29       62.10      146.50    170.57 o
  -2   6  29     2488.07     2648.22    185.70 o
  -1   6  29      103.31      -18.97    152.14 o
   0   6  29        6.25      -60.66    147.31 o
   1   6  29       32.47      -16.54    145.17 o
   2   6  29     2396.64     2378.17    171.44 o
   3   6  29      439.63      464.65    125.81 o
   4   6  29     4612.71     4965.40    197.89 o
   5   6  29      226.84      252.31    169.16 o
  -2   7  29      655.57      797.63    181.42 o
  -1   7  29       10.98      176.49    170.82 o
   0   7  29     2239.84     2227.51    184.17 o
   1   7  29      236.61      350.26    206.44 o
   2   7  29     1831.15     1785.73    175.94 o
   3   7  29      383.88      461.63    165.66 o
  -3  -7  30      770.63      578.91    260.22 o
  -2  -7  30      318.18      278.14    250.91 o
  -1  -7  30      393.19      344.96    250.67 o
   0  -7  30      253.32      346.54    187.89 o
   1  -7  30       27.69      152.07    148.47 o
   2  -7  30        0.58       69.08    183.79 o
  -4  -6  30      175.73      451.81    181.26 o
  -3  -6  30     2011.15     2133.22    185.33 o
  -2  -6  30       81.39      321.90    163.93 o
  -1  -6  30       13.89        9.35    147.56 o
   0  -6  30      602.08      674.77    132.74 o
   1  -6  30      378.62      353.25    184.03 o
   2  -6  30     1291.21     1148.90    173.08 o
   3  -6  30      641.59      585.73    125.67 o
  -5  -5  30      257.56      287.32    143.68 o
  -4  -5  30      232.94      241.76    108.24 o
  -3  -5  30     1649.01     1747.98    110.55 o
  -2  -5  30      145.53      116.58    112.72 o
  -1  -5  30     8725.33     8443.23    240.87 o
   0  -5  30       19.56       53.23    114.75 o
   1  -5  30     8994.41     8983.63    172.39 o
   2  -5  30      441.46      414.04     88.26 o
   3  -5  30     1919.77     1901.97    128.10 o
   4  -5  30      116.24      121.45    118.20 o
  -6  -4  30     1430.90     1263.50    163.66 o
  -5  -4  30     1519.15     1605.22    149.30 o
  -4  -4  30      324.08      394.34    105.57 o
  -3  -4  30     4261.08     4316.41    119.75 o
  -2  -4  30     4720.30     4551.05    130.59 o
  -1  -4  30     1975.15     1802.80    117.26 o
   0  -4  30    12326.52    11828.05    257.27 o
   1  -4  30      369.06      379.70     98.57 o
   2  -4  30     2366.29     2451.63     90.69 o
   3  -4  30     3422.16     3465.50    126.80 o
   4  -4  30       36.95       74.66    105.80 o
   5  -4  30     2907.63     2818.92    195.80 o
  -6  -3  30     1253.00     1379.51    165.12 o
  -5  -3  30      144.39      248.31    138.91 o
  -4  -3  30     2658.84     2582.86    137.61 o
  -3  -3  30     1102.52     1178.58    106.94 o
  -2  -3  30     3820.66     3714.67    117.75 o
  -1  -3  30      664.18      725.01    101.86 o
   0  -3  30     1067.30     1056.75    102.74 o
   1  -3  30      371.74      410.69     84.15 o
   2  -3  30     1545.26     1619.80     69.17 o
   3  -3  30     1715.94     1834.08     97.95 o
   4  -3  30     6058.53     6014.86    257.24 o
   5  -3  30       44.93      186.02    155.37 o
   6  -3  30     2472.56     2452.62    209.66 o
  -6  -2  30      110.93      420.00    154.67 o
  -5  -2  30      232.78      277.44    132.28 o
  -4  -2  30       94.77       10.79    114.71 o
  -3  -2  30     1275.61     1289.13     91.16 o
  -2  -2  30     1098.24     1093.30     83.85 o
  -1  -2  30     2204.89     2382.78    109.34 o
   0  -2  30     5372.26     5360.87    139.36 o
   1  -2  30       61.56      319.71     81.00 o
   2  -2  30     4448.84     4522.89     78.65 o
   3  -2  30     1542.10     1587.54     65.35 o
   4  -2  30      648.28      845.58    144.57 o
   5  -2  30      680.54      641.92    151.50 o
   6  -2  30      148.39      127.10    167.36 o
  -6  -1  30      117.68      151.91    149.15 o
  -5  -1  30       69.60      157.09    125.92 o
  -4  -1  30      868.11      903.64    145.10 o
  -3  -1  30      427.52      523.58     88.63 o
  -2  -1  30      229.07      306.63     94.30 o
  -1  -1  30        5.65       54.54     82.67 o
   0  -1  30      244.85      658.09     78.49 o
   1  -1  30     1315.56     1364.70     80.86 o
   2  -1  30       96.57      143.80     84.07 o
   3  -1  30      605.83      746.41     91.89 o
   4  -1  30      534.32      507.48     90.98 o
   5  -1  30       97.83      287.07    147.47 o
   6  -1  30      534.98      540.30    167.26 o
  -6   0  30      116.86      422.90    193.87 o
  -5   0  30     3455.32     3214.55    181.74 o
  -4   0  30        2.71      115.02    205.45 o
  -3   0  30     2753.99     2654.25     99.40 o
  -2   0  30      166.84      253.40     78.17 o
  -1   0  30      240.07      301.17     76.26 o
   0   0  30     1035.94     1181.92     74.78 o
   1   0  30      539.35      610.17     71.44 o
   2   0  30     1052.67     1107.58     81.56 o
   3   0  30      859.88      872.54     70.13 o
   4   0  30      172.28      306.74     73.72 o
   5   0  30     1399.01     1480.46    152.15 o
   6   0  30      369.89      393.52    160.46 o
   7   0  30       57.85       51.61    172.59 o
  -6   1  30      598.73      711.10    151.73 o
  -5   1  30      147.17      173.48    158.75 o
  -4   1  30      894.68      971.52    156.66 o
  -3   1  30      439.71      646.22    145.66 o
  -2   1  30     1890.18     1947.81     93.46 o
  -1   1  30     5894.27     5929.81     97.66 o
   0   1  30       15.21      284.31     66.20 o
   1   1  30     8264.93     7828.66    112.12 o
   2   1  30     1928.90     1944.78     83.85 o
   3   1  30     1915.08     1890.80     73.10 o
   4   1  30      314.14      330.09     73.87 o
   5   1  30      986.85      991.83     85.84 o
   6   1  30       89.37      114.46    146.33 o
   7   1  30     2303.50     2437.52    256.83 o
  -6   2  30      965.43     1078.49    135.75 o
  -5   2  30     2758.92     2730.35    151.03 o
  -4   2  30      361.53      415.37    114.59 o
  -3   2  30     3227.01     3207.80    121.95 o
  -2   2  30     9349.28     9611.64    143.62 o
  -1   2  30     1073.57     1071.73     65.48 o
   0   2  30    14548.63    12930.46    146.81 o
   1   2  30     1921.45     1856.72     75.56 o
   2   2  30     6807.86     6728.06    136.88 o
   3   2  30     3306.16     3239.43     93.88 o
   4   2  30       57.90      119.87     68.09 o
   5   2  30     2088.63     2042.81    106.49 o
   6   2  30      789.11      705.20    109.61 o
   7   2  30       95.28      168.82    205.71 o
  -6   3  30     2265.85     2198.58    171.12 o
  -5   3  30       44.16       75.84    133.20 o
  -4   3  30     5145.05     5377.14    174.81 o
  -3   3  30        1.72       34.31     98.30 o
  -2   3  30     2894.52     2886.86    108.02 o
  -1   3  30      164.95      166.34    129.39 o
   0   3  30       43.83      153.89    127.16 o
   1   3  30     2975.65     2892.65     99.28 o
   2   3  30     2645.00     2786.82    101.10 o
   3   3  30     1138.58     1059.49     91.21 o
   4   3  30     3992.74     4022.50    101.36 o
   5   3  30       51.30      103.32     97.63 o
   6   3  30     2760.56     2539.47    126.91 o
  -5   4  30      534.76      571.66    147.49 o
  -4   4  30       88.80      183.02    126.02 o
  -3   4  30     1146.60     1271.07    119.08 o
  -2   4  30    11544.86    10993.14    618.68 o
  -1   4  30       51.06      109.11    138.27 o
   0   4  30    10720.23    10198.32    214.43 o
   1   4  30      454.98      534.91    133.20 o
   2   4  30      159.31      153.48    131.63 o
   3   4  30     1074.32     1076.96    143.16 o
   4   4  30      848.22      841.37    113.10 o
   5   4  30      225.24      320.64    143.23 o
   6   4  30      321.16      369.47    156.80 o
  -4   5  30        2.47       77.27    180.45 o
  -3   5  30      417.59      331.89    168.70 o
  -2   5  30      305.67      360.12    154.28 o
  -1   5  30      761.42      810.08    152.54 o
   0   5  30      229.27      350.54    145.88 o
   1   5  30        4.03       74.15    135.85 o
   2   5  30      154.88      345.85    142.18 o
   3   5  30       39.86      108.81    117.86 o
   4   5  30      321.60      351.81    145.34 o
   5   5  30      144.37      332.64    284.54 o
  -3   6  30       62.84      131.89    177.08 o
  -2   6  30        1.47       37.32    168.77 o
  -1   6  30        0.23       70.31    159.27 o
   0   6  30      166.63      151.97    151.57 o
   1   6  30      623.98      578.96    156.78 o
   2   6  30      697.65      768.73    160.42 o
   3   6  30      433.89      462.15    129.70 o
   4   6  30      362.16      646.95    189.36 o
   5   6  30      286.33      358.43    170.78 o
  -2   7  30      605.71      627.98    189.65 o
  -1   7  30     1915.61     2144.42    194.86 o
   0   7  30       42.85       39.37    171.00 o
   1   7  30      725.31      774.67    172.38 o
   2   7  30      225.58      308.03    168.70 o
   3   7  30        6.75      218.59    171.66 o
  -2  -7  31      775.48      757.29    265.31 o
  -1  -7  31      192.88      155.66    252.33 o
   0  -7  31     3970.10     4181.68    224.85 o
   1  -7  31       70.78      129.58    153.85 o
   2  -7  31     2683.12     2543.64    174.10 o
  -4  -6  31     2969.53     3012.18    214.13 o
  -3  -6  31      209.54      313.48    169.62 o
  -2  -6  31     1887.56     2129.79    182.87 o
  -1  -6  31      208.92      203.93    159.91 o
   0  -6  31       15.25      114.83    125.86 o
   1  -6  31       71.09      204.94    156.61 o
   2  -6  31     1245.47     1307.06    183.60 o
   3  -6  31      365.57      415.96    131.60 o
  -5  -5  31      632.22      721.26    150.37 o
  -4  -5  31       79.71      157.28    112.44 o
  -3  -5  31      989.27     1014.71    107.40 o
  -2  -5  31      296.70      181.04    113.11 o
  -1  -5  31     1118.63     1284.63    157.02 o
   0  -5  31      754.82      829.51    120.75 o
   1  -5  31      177.44      241.46    116.70 o
   2  -5  31      723.15      807.04    113.18 o
   3  -5  31       44.86      112.56    106.68 o
   4  -5  31      363.54      437.90    176.23 o
  -5  -4  31      643.07      759.88    146.52 o
  -4  -4  31        1.54       32.27    107.14 o
  -3  -4  31     1557.44     1494.21    119.66 o
  -2  -4  31      468.25      468.12    101.75 o
  -1  -4  31       15.68       32.14    108.59 o
   0  -4  31      804.25      999.23    118.92 o
   1  -4  31     1033.35      971.76     93.23 o
   2  -4  31      344.78      356.50     79.00 o
   3  -4  31      326.85      442.64    102.49 o
   4  -4  31       27.89      -53.49    161.47 o
   5  -4  31        8.11       84.51    169.67 o
  -6  -3  31        3.80       61.86    189.63 o
  -5  -3  31     1438.41     1618.14    150.34 o
  -4  -3  31       18.48      235.67    103.71 o
  -3  -3  31     1723.66     1694.96    115.98 o
  -2  -3  31      667.56      724.23     99.47 o
  -1  -3  31       43.18       96.77     99.34 o
   0  -3  31      822.92      724.06    102.16 o
   1  -3  31      308.29      333.52     82.35 o
   2  -3  31        7.98       62.53     63.29 o
   3  -3  31      621.24      743.24    146.27 o
   4  -3  31      907.38      897.79    148.54 o
   5  -3  31      921.74     1040.09    171.36 o
   6  -3  31      338.78      549.80    182.70 o
  -6  -2  31     2809.19     2841.81    172.53 o
  -5  -2  31      411.52      432.84    139.81 o
  -4  -2  31     1312.11     1306.44    125.07 o
  -3  -2  31     7462.28     7354.96    129.52 o
  -2  -2  31      744.43      753.47     83.14 o
  -1  -2  31     6579.65     6383.39    135.58 o
   0  -2  31      498.32      641.60     97.66 o
   1  -2  31      236.99      250.45     81.80 o
   2  -2  31     3148.15     3160.58    100.63 o
   3  -2  31      210.87      238.72     78.23 o
   4  -2  31      702.08      722.82    139.15 o
   5  -2  31       10.24       23.96    157.70 o
   6  -2  31      122.73      204.64    170.77 o
  -6  -1  31     1133.46     1249.85    162.88 o
  -5  -1  31      816.41      768.43    134.66 o
  -4  -1  31      241.20      154.26    140.04 o
  -3  -1  31     2506.21     2587.01    208.29 o
  -2  -1  31     5904.83     6060.91    495.00 o
  -1  -1  31     1809.37     1835.43    100.04 o
   0  -1  31    13476.31    13669.64    164.56 o
   1  -1  31      704.71      880.19     80.92 o
   2  -1  31     4837.41     5118.57    124.22 o
   3  -1  31     1794.35     1872.26    102.52 o
   4  -1  31        9.73       13.00     90.83 o
   5  -1  31     1426.75     1535.01    172.78 o
   6  -1  31     1531.77     1650.06    177.87 o
  -6   0  31     3482.80     3566.02    222.44 o
  -5   0  31      193.62      300.47    221.89 o
  -4   0  31     7762.92     7941.76    304.65 o
  -3   0  31      175.25      157.30     80.90 o
  -2   0  31     6497.56     6420.14    137.44 o
  -1   0  31      389.27      429.08     79.20 o
   0   0  31        7.08       92.96     70.01 o
   1   0  31      580.86      511.35     74.60 o
   2   0  31     4750.65     4595.86    103.75 o
   3   0  31      160.40      165.64     66.92 o
   4   0  31     6176.77     5942.74    132.86 o
   5   0  31       80.73      125.75    134.11 o
   6   0  31     3265.91     3233.30    186.07 o
  -6   1  31      144.05      166.00    156.02 o
  -5   1  31     1238.77     1301.13    175.03 o
  -4   1  31      148.27      222.66    156.61 o
  -3   1  31     3327.72     3591.24    124.14 o
  -2   1  31     3041.32     3378.00    105.03 o
  -1   1  31      908.23     1153.89     84.71 o
   0   1  31    12042.20    11773.16    138.75 o
   1   1  31      392.54      560.73     72.91 o
   2   1  31     1411.37     1564.07     82.20 o
   3   1  31     2521.76     2411.69     77.51 o
   4   1  31       36.99       99.02     74.61 o
   5   1  31      478.72      560.95     85.57 o
   6   1  31      865.17      887.78    158.12 o
  -6   2  31       10.28      157.97    133.47 o
  -5   2  31        2.63       58.34    128.00 o
  -4   2  31       14.63       78.04    111.32 o
  -3   2  31      416.45      498.72    101.56 o
  -2   2  31     1126.08     1112.18     89.86 o
  -1   2  31     2778.55     2871.39    158.90 o
   0   2  31      120.17      315.25    125.62 o
   1   2  31     2427.89     2272.04     79.40 o
   2   2  31       36.60      127.53     71.60 o
   3   2  31      273.11      291.44     76.24 o
   4   2  31      165.72      197.13     70.58 o
   5   2  31       57.38       64.86     97.31 o
   6   2  31       20.92      138.19    106.55 o
  -5   3  31      228.14      248.17    137.31 o
  -4   3  31     1749.78     1709.88    134.10 o
  -3   3  31       31.61       58.20     98.91 o
  -2   3  31       96.26      208.10    144.07 o
  -1   3  31       89.88       95.03    136.60 o
   0   3  31     2115.39     2042.76    151.59 o
   1   3  31      685.67      746.54     85.31 o
   2   3  31      744.15      792.12     86.47 o
   3   3  31      145.81      155.43     84.50 o
   4   3  31      430.57      500.74     84.92 o
   5   3  31      606.63      656.48    102.17 o
   6   3  31       86.42      230.50    115.50 o
  -5   4  31       92.14       78.53    190.65 o
  -4   4  31     2912.09     2785.52    198.99 o
  -3   4  31      177.07      191.62    161.28 o
  -2   4  31     1979.41     1942.22    169.95 o
  -1   4  31     1127.86     1058.41    154.39 o
   0   4  31       25.94      154.19    135.57 o
   1   4  31      138.29      254.75    133.26 o
   2   4  31      900.32      827.47    141.37 o
   3   4  31      245.91      658.19    226.44 o
   4   4  31      928.37     1037.84    116.00 o
   5   4  31      475.49      554.86    152.03 o
   6   4  31      865.96      931.09    161.38 o
  -4   5  31       17.54       43.48    184.23 o
  -3   5  31        8.98       82.36    168.54 o
  -2   5  31     1978.73     2154.32    185.02 o
  -1   5  31        2.65        4.94    148.91 o
   0   5  31     3982.22     4015.14    179.62 o
   1   5  31      351.40      318.50    146.10 o
   2   5  31     1768.77     1492.60    159.50 o
   3   5  31      305.28      346.27    117.57 o
   4   5  31       11.52       85.15    141.99 o
   5   5  31      326.67      474.32    156.18 o
  -3   6  31      397.96      524.34    186.02 o
  -2   6  31     1534.93     1794.11    187.28 o
  -1   6  31     2658.35     2716.54    189.86 o
   0   6  31        2.69     -107.40    161.61 o
   1   6  31     1500.37     1504.70    163.56 o
   2   6  31     1602.80     1544.72    170.05 o
   3   6  31      203.53      237.54    132.26 o
   4   6  31     3458.76     3468.58    190.96 o
  -2   7  31      252.75      224.50    190.81 o
  -1   7  31      118.91      267.47    178.44 o
   0   7  31      308.92      371.12    171.27 o
   1   7  31      444.49      370.98    176.45 o
   2   7  31       57.56       53.53    170.77 o
   3   7  31     1419.24     1655.91    189.88 o
  -2  -7  32      527.10      919.63    188.36 o
  -1  -7  32        0.30      155.58    256.16 o
   0  -7  32      925.75      927.61    192.48 o
   1  -7  32      138.33      269.17    182.82 o
  -4  -6  32     1397.26     1659.40    202.61 o
  -3  -6  32      839.19      757.50    186.94 o
  -2  -6  32      871.75     1077.72    265.33 o
  -1  -6  32       75.49      157.78    162.39 o
   0  -6  32       57.00      167.97    128.42 o
   1  -6  32        6.06       86.71    160.75 o
   2  -6  32      359.39      463.43    169.85 o
   3  -6  32      357.36      438.92    185.41 o
  -5  -5  32       40.54      226.20    131.82 o
  -4  -5  32      433.60      587.74    119.06 o
  -3  -5  32      668.66      788.99    133.55 o
  -2  -5  32       80.24      166.23    121.85 o
  -1  -5  32     2420.84     2459.92    172.39 o
   0  -5  32      326.38      423.64    123.01 o
   1  -5  32     2229.88     2341.29    131.48 o
   2  -5  32     1416.12     1431.31    171.28 o
   3  -5  32     1316.43     1346.03    174.26 o
   4  -5  32      795.05      806.33    183.11 o
  -5  -4  32      272.06      306.39    147.15 o
  -4  -4  32      656.84      611.96    112.93 o
  -3  -4  32     1287.37     1242.04    122.89 o
  -2  -4  32     4283.68     4252.53    152.04 o
  -1  -4  32     1282.63     1209.13    120.75 o
   0  -4  32    11385.30    10907.37    236.31 o
   1  -4  32        2.27       13.08     92.58 o
   2  -4  32     6930.61     6738.70    171.10 o
   3  -4  32      509.45      443.13    160.13 o
   4  -4  32     1030.94     1052.04    172.63 o
   5  -4  32      289.24      438.06    184.92 o
  -6  -3  32     2229.20     2562.30    181.05 o
  -5  -3  32      520.37      456.00    146.92 o
  -4  -3  32     7043.51     7225.39    168.11 o
  -3  -3  32       19.20       -5.46    103.33 o
  -2  -3  32     5917.86     5763.97    136.89 o
  -1  -3  32     1191.13     1161.33    109.46 o
   0  -3  32        0.69       43.81     98.94 o
   1  -3  32      169.06      225.28     85.94 o
   2  -3  32     5138.71     4932.32    114.83 o
   3  -3  32     2566.69     2587.11    166.93 o
   4  -3  32     5455.99     5647.78    210.96 o
   5  -3  32     1063.28     1181.81    173.06 o
  -6  -2  32      453.05      717.57    178.47 o
  -5  -2  32     2016.53     1960.82    153.86 o
  -4  -2  32      562.66      668.32    100.61 o
  -3  -2  32     5063.96     5118.15    122.12 o
  -2  -2  32     3568.46     3438.25    180.36 o
  -1  -2  32     1550.99     1576.27    167.92 o
   0  -2  32    10771.56    10750.07    163.84 o
   1  -2  32      313.13      297.15     85.32 o
   2  -2  32     3279.46     3313.60    102.76 o
   3  -2  32     2690.84     2675.42    113.82 o
   4  -2  32      363.06      345.99    142.06 o
   5  -2  32     1916.50     2048.67    173.17 o
   6  -2  32      517.44      631.58    179.34 o
  -6  -1  32        5.55      131.10    158.53 o
  -5  -1  32      131.55      156.17    131.60 o
  -4  -1  32      192.02      231.14     97.23 o
  -3  -1  32      125.37      171.58    101.27 o
  -2  -1  32        1.85       79.71     96.18 o
  -1  -1  32     1701.76     1820.23    101.16 o
   0  -1  32      114.46      743.32     81.95 o
   1  -1  32     3076.95     3194.93    100.76 o
   2  -1  32      227.07      369.47     90.90 o
   3  -1  32      161.05      288.75     94.64 o
   4  -1  32       11.04       40.16     95.85 o
   5  -1  32        1.25       44.13    144.83 o
   6  -1  32       64.02      159.86    164.44 o
  -6   0  32      263.94      792.89    291.57 o
  -5   0  32      107.77      138.08    226.77 o
  -4   0  32      345.24      626.46    166.47 o
  -3   0  32       14.45       87.65    144.94 o
  -2   0  32      234.57      376.99     82.83 o
  -1   0  32       66.61      152.73     79.27 o
   0   0  32      290.75      235.52     71.22 o
   1   0  32       99.93      223.56     74.91 o
   2   0  32       58.29      154.07     78.11 o
   3   0  32        8.15       37.74     69.32 o
   4   0  32      128.47      221.41     96.23 o
   5   0  32       59.66      108.27    136.63 o
   6   0  32        6.02      173.24    153.72 o
  -6   1  32      509.62      547.64    158.11 o
  -5   1  32      114.99      169.66    171.84 o
  -4   1  32     1004.62     1148.99    167.19 o
  -3   1  32      349.95      522.18    102.57 o
  -2   1  32     1681.42     1629.33    157.09 o
  -1   1  32     3516.28     3697.62     96.77 o
   0   1  32       58.64      338.93     69.75 o
   1   1  32     1828.22     1862.86     83.41 o
   2   1  32     1678.33     1665.95     84.86 o
   3   1  32       15.14      170.24     67.74 o
   4   1  32      632.99      724.12     80.76 o
   5   1  32      165.25      182.47    102.92 o
   6   1  32      530.61      543.80    160.18 o
  -6   2  32      639.05      642.41    136.13 o
  -5   2  32        2.57       37.08    127.78 o
  -4   2  32      456.09      510.26    120.09 o
  -3   2  32       47.23       68.89    145.60 o
  -2   2  32     7205.09     7240.17    211.80 o
  -1   2  32       37.27      123.01    138.04 o
   0   2  32    14713.57    14658.60    208.77 o
   1   2  32      129.33      243.70     69.47 o
   2   2  32     3117.08     3090.13     93.55 o
   3   2  32      108.97      159.38     79.87 o
   4   2  32      184.44      214.30     72.64 o
   5   2  32       17.09       44.12     95.67 o
   6   2  32      897.55     1143.15    140.44 o
  -5   3  32      398.79      459.44    195.25 o
  -4   3  32     3472.99     3758.66    207.57 o
  -3   3  32     1056.43      940.58    164.84 o
  -2   3  32     2349.63     2397.00    165.85 o
  -1   3  32     7125.16     6743.22    562.16 o
   0   3  32        0.11       65.19    133.08 o
   1   3  32     3536.82     3622.72    110.55 o
   2   3  32     1825.30     2037.66     98.97 o
   3   3  32       42.81       50.02     89.84 o
   4   3  32     5118.26     5278.29    114.13 o
   5   3  32      363.35      420.20    104.73 o
   6   3  32     3333.52     3130.52    176.42 o
  -5   4  32     1696.48     1558.53    214.04 o
  -4   4  32      754.54      614.39    187.14 o
  -3   4  32     3686.11     3570.81    197.77 o
  -2   4  32        6.29      -47.74    154.45 o
  -1   4  32      943.66      917.75    151.62 o
   0   4  32      635.08      654.72    146.75 o
   1   4  32      600.75      653.74    141.06 o
   2   4  32      393.01      361.72    140.00 o
   3   4  32     5813.80     5624.83    190.88 o
   4   4  32      397.40      440.53    116.74 o
   5   4  32     2787.08     2604.39    165.42 o
   6   4  32        8.60       70.04    165.52 o
  -4   5  32       96.14      105.59    190.43 o
  -3   5  32      327.99      341.34    176.94 o
  -2   5  32       32.93       12.67    167.70 o
  -1   5  32      322.27      483.82    156.99 o
   0   5  32      181.00      252.25    151.66 o
   1   5  32     1012.45      965.55    154.66 o
   2   5  32      391.80      511.44    153.46 o
   3   5  32       45.32      166.14    147.09 o
   4   5  32      293.50      256.48    149.60 o
   5   5  32      180.13      125.67    163.22 o
  -3   6  32      118.95      195.68    190.25 o
  -2   6  32       66.67       64.71    178.21 o
  -1   6  32      160.68      137.49    171.03 o
   0   6  32        5.81      -60.38    158.37 o
   1   6  32      486.49      519.92    164.62 o
   2   6  32       31.34      148.78    164.58 o
   3   6  32       82.70       65.78    131.79 o
   4   6  32       90.65      540.49    279.72 o
  -1   7  32       85.64      104.45    186.93 o
   0   7  32        6.10       -8.86    178.75 o
   1   7  32       15.06      158.91    171.63 o
   2   7  32      463.36      568.62    174.40 o
   3   7  32       83.22      456.31    183.71 o
  -2  -7  33     2162.83     2091.00    211.81 o
  -1  -7  33      280.78      289.58    265.07 o
   0  -7  33     4662.06     4365.51    233.38 o
   1  -7  33      242.13      194.53    192.42 o
  -4  -6  33     2963.21     2906.53    223.22 o
  -3  -6  33      156.10      284.37    177.37 o
  -2  -6  33     1994.89     1913.96    278.49 o
  -1  -6  33     1732.62     1634.48    179.87 o
   0  -6  33       14.41       74.16    131.43 o
   1  -6  33      869.39      918.92    182.80 o
   2  -6  33     1486.72     1527.57    181.61 o
   3  -6  33      356.32      466.48    189.25 o
  -5  -5  33     1131.65     1166.97    140.60 o
  -4  -5  33      261.37      298.12    119.97 o
  -3  -5  33     2266.85     2166.75    145.33 o
  -2  -5  33     1010.81      872.69    160.26 o
  -1  -5  33     1028.42     1034.76    153.93 o
   0  -5  33     2423.94     2567.64    142.70 o
   1  -5  33       35.74       21.98    118.95 o
   2  -5  33     1066.31     1246.76    174.51 o
   3  -5  33      608.97      792.09    167.01 o
   4  -5  33       29.62       10.95    185.01 o
  -5  -4  33       18.54       67.08    123.99 o
  -4  -4  33      119.65       36.30    109.71 o
  -3  -4  33      971.00     1035.46    120.61 o
  -2  -4  33      462.39      454.73    146.80 o
  -1  -4  33     3177.96     2668.22    234.08 o
   0  -4  33      805.61     1074.49    150.31 o
   1  -4  33     1940.06     1996.14    108.73 o
   2  -4  33      206.38      219.96    107.83 o
   3  -4  33      113.27      128.91    153.44 o
   4  -4  33        9.29       29.53    159.05 o
   5  -4  33       16.85        7.41    183.56 o
  -6  -3  33       65.74      356.22    184.63 o
  -5  -3  33      179.80      253.33    151.19 o
  -4  -3  33     1234.07     1312.17    130.24 o
  -3  -3  33      272.96      229.74    107.14 o
  -2  -3  33     1989.66     1977.31    120.07 o
  -1  -3  33      560.47      589.14    107.77 o
   0  -3  33      755.26      709.24    108.39 o
   1  -3  33      103.11      165.39     85.29 o
   2  -3  33      688.12      703.68     89.94 o
   3  -3  33      346.69      442.43    141.62 o
   4  -3  33      230.45      362.96    156.95 o
   5  -3  33      550.93      558.88    181.31 o
  -6  -2  33      960.83     1030.15    170.82 o
  -5  -2  33       29.01      257.75    147.47 o
  -4  -2  33      607.25      809.22    101.07 o
  -3  -2  33     3091.90     3155.32    111.21 o
  -2  -2  33     1503.87     1413.77    112.03 o
  -1  -2  33     2075.45     2009.62    110.96 o
   0  -2  33       79.50      282.82     95.36 o
   1  -2  33     1783.64     1855.09     97.79 o
   2  -2  33     1090.10     1219.62     90.32 o
   3  -2  33     1680.08     1480.49    144.30 o
   4  -2  33      920.51     1035.64    233.43 o
   5  -2  33       59.53       94.56    158.92 o
   6  -2  33      351.63      507.81    182.04 o
  -6  -1  33      763.61      897.61    168.74 o
  -5  -1  33      102.80      121.92    134.59 o
  -4  -1  33      184.11      269.41    150.79 o
  -3  -1  33      130.03      173.90    104.86 o
  -2  -1  33     3801.35     3809.89    136.71 o
  -1  -1  33      346.07      380.18     92.64 o
   0  -1  33    16250.24    16390.50    162.94 o
   1  -1  33        7.46      143.45     83.36 o
   2  -1  33     4793.99     4981.56    128.92 o
   3  -1  33        9.78       13.90     91.82 o
   4  -1  33      229.20      200.73     96.78 o
   5  -1  33       13.53       73.77    153.25 o
   6  -1  33      700.47      808.91    179.77 o
  -6   0  33     2383.74     2322.18    316.04 o
  -5   0  33       53.28       55.83    161.06 o
  -4   0  33     5237.11     5363.32    212.75 o
  -3   0  33     2141.23     2076.80    173.68 o
  -2   0  33     3453.82     3488.65    107.31 o
  -1   0  33     5364.14     5509.72    121.50 o
   0   0  33        4.09       45.33     73.01 o
   1   0  33     5581.33     5644.52    112.42 o
   2   0  33     2407.50     2506.69     96.26 o
   3   0  33     2179.18     2128.48     83.89 o
   4   0  33     4762.88     4598.66    142.36 o
   5   0  33      466.15      328.71    143.63 o
   6   0  33     2325.28     2361.68    187.52 o
  -6   1  33        6.29        4.89    133.44 o
  -5   1  33     2997.99     3102.13    201.95 o
  -4   1  33       28.63       99.60    117.17 o
  -3   1  33     5306.98     5619.97    280.86 o
  -2   1  33      674.18      620.83    143.82 o
  -1   1  33      674.38      760.89    142.87 o
   0   1  33      352.09      379.40     70.79 o
   1   1  33      733.71      743.49     78.45 o
   2   1  33      126.81      156.79     75.72 o
   3   1  33     6583.00     6383.01    101.43 o
   4   1  33      146.24      202.04     79.61 o
   5   1  33     3211.96     3202.60    171.96 o
   6   1  33      627.91      816.78    167.21 o
  -6   2  33       30.10      116.01    202.31 o
  -5   2  33      182.75      230.79    187.96 o
  -4   2  33       20.67       21.46    161.14 o
  -3   2  33      614.92      691.57    161.49 o
  -2   2  33      190.26      255.80    148.15 o
  -1   2  33     1873.77     1783.24    158.31 o
   0   2  33       50.41      393.33     98.07 o
   1   2  33     3752.53     3500.13    115.49 o
   2   2  33       69.55      172.52     76.36 o
   3   2  33      634.24      702.87     83.43 o
   4   2  33      391.21      367.67     78.12 o
   5   2  33      521.58      560.50    103.07 o
   6   2  33       37.61       33.30    133.48 o
  -5   3  33      135.89      173.25    186.71 o
  -4   3  33      564.18      684.06    183.88 o
  -3   3  33      165.18      302.57    159.89 o
  -2   3  33     1078.69     1191.53    159.38 o
  -1   3  33       34.22       20.78    143.39 o
   0   3  33       15.82        6.11    142.44 o
   1   3  33      148.88      230.17     87.62 o
   2   3  33     1464.92     1411.41     96.53 o
   3   3  33        5.30       82.86     91.32 o
   4   3  33        1.89      164.28     83.97 o
   5   3  33       71.58      108.38    101.64 o
   6   3  33      136.19      286.33    120.30 o
  -5   4  33      162.06      273.72    207.01 o
  -4   4  33     1166.03     1089.58    198.43 o
  -3   4  33        6.95      135.87    175.64 o
  -2   4  33      361.81      350.93    159.61 o
  -1   4  33        2.85      127.52    147.99 o
   0   4  33        0.39       40.74    144.34 o
   1   4  33      123.09      211.04    144.21 o
   2   4  33      381.11      346.46    146.97 o
   3   4  33      402.75      942.69    450.52 o
   4   4  33     1066.23     1183.65    126.36 o
   5   4  33        9.75      422.88    230.76 o
  -4   5  33      272.87      404.33    203.15 o
  -3   5  33      805.87      775.01    192.42 o
  -2   5  33     4377.24     4276.99    210.27 o
  -1   5  33      141.19      133.96    162.03 o
   0   5  33     2765.49     2769.55    176.33 o
   1   5  33        7.40       56.25    153.20 o
   2   5  33     1767.08     1940.07    172.11 o
   3   5  33      938.73      846.01    163.34 o
   4   5  33        4.96       38.63    154.76 o
   5   5  33      434.26      413.74    166.89 o
  -3   6  33     1017.94      955.96    202.88 o
  -2   6  33      109.45      172.29    178.11 o
  -1   6  33     3883.13     3953.56    209.99 o
   0   6  33       38.67        4.53    171.53 o
   1   6  33     5511.03     5302.52    210.74 o
   2   6  33      520.14      636.66    168.99 o
   3   6  33      660.15      669.29    140.55 o
   4   6  33     1091.91     1127.67    177.58 o
  -1   7  33      250.62      349.28    191.68 o
   0   7  33      731.22      668.56    189.54 o
   1   7  33      701.08      897.42    187.27 o
   2   7  33        3.33       58.34    184.77 o
  -1  -7  34      533.00      445.15    274.63 o
   0  -7  34     1083.67      980.89    196.96 o
  -3  -6  34      113.23      120.70    183.26 o
  -2  -6  34       30.01      341.60    178.08 o
  -1  -6  34       45.29      309.83    175.38 o
   0  -6  34        0.09      113.66    136.90 o
   1  -6  34      200.16      274.58    134.43 o
   2  -6  34      105.23      186.09    184.06 o
   3  -6  34       24.60      177.33    188.59 o
  -4  -5  34      242.99      225.89    146.72 o
  -3  -5  34       45.75      185.69    137.06 o
  -2  -5  34      190.47      286.44    160.71 o
  -1  -5  34       17.66       67.24    148.83 o
   0  -5  34      117.08      254.56    124.10 o
   1  -5  34     1429.00     1505.20    134.56 o
   2  -5  34      892.27     1001.10    171.05 o
   3  -5  34     1152.14     1229.76    181.09 o
   4  -5  34      496.33      640.83    195.86 o
  -5  -4  34      248.68      281.07    132.23 o
  -4  -4  34        8.12       90.90    113.04 o
  -3  -4  34      343.85      395.83    120.64 o
  -2  -4  34     2353.19     2259.96    165.53 o
  -1  -4  34      136.05      101.02    142.04 o
   0  -4  34     9047.96     8373.24    174.82 o
   1  -4  34      610.39      608.13    101.05 o
   2  -4  34     2552.13     2575.25    130.38 o
   3  -4  34      130.29       77.91    159.28 o
   4  -4  34       16.26       67.46    159.73 o
   5  -4  34        7.97      -48.10    180.41 o
  -5  -3  34     2075.63     1868.93    162.53 o
  -4  -3  34     2771.92     2673.05    143.15 o
  -3  -3  34       93.42      105.57    108.22 o
  -2  -3  34     1447.37     1517.43    113.09 o
  -1  -3  34     6579.66     5716.00    271.32 o
   0  -3  34        9.53       35.02     92.03 o
   1  -3  34     6851.01     6739.54    134.61 o
   2  -3  34     1160.08     1260.28     95.41 o
   3  -3  34      485.65      538.60    143.10 o
   4  -3  34     3546.30     3465.07    187.97 o
   5  -3  34      221.45      286.75    172.24 o
  -6  -2  34        6.48       94.47    167.21 o
  -5  -2  34     3997.28     4024.14    181.49 o
  -4  -2  34      603.81      603.52    103.18 o
  -3  -2  34     6428.17     6483.35    144.58 o
  -2  -2  34      985.70      899.45    109.19 o
  -1  -2  34      683.46      730.33    101.80 o
   0  -2  34      609.92      612.17     99.21 o
   1  -2  34      517.64      537.04     92.44 o
   2  -2  34      139.18      190.39     86.65 o
   3  -2  34     3634.42     3481.92    144.04 o
   4  -2  34       28.98      109.83    148.27 o
   5  -2  34     3232.94     3238.06    325.89 o
   6  -2  34      351.41      248.14    175.99 o
  -6  -1  34       13.07       69.90    163.55 o
  -5  -1  34      101.81      246.44    139.34 o
  -4  -1  34      456.61      580.52    226.22 o
  -3  -1  34      723.99      792.90    112.93 o
  -2  -1  34       92.23      145.75     91.72 o
  -1  -1  34     4150.40     4187.32    121.95 o
   0  -1  34       34.41      717.82     87.82 o
   1  -1  34     3264.80     3203.30    103.64 o
   2  -1  34        0.81      143.12     96.96 o
   3  -1  34      521.37      552.48    104.31 o
   4  -1  34       31.76       93.66    133.71 o
   5  -1  34      322.93      333.60    151.55 o
   6  -1  34       50.15      192.11    167.55 o
  -6   0  34      211.34      284.06    200.15 o
  -5   0  34      445.58      266.80    173.25 o
  -4   0  34      170.61      190.24    162.29 o
  -3   0  34      472.51      660.33    157.59 o
  -2   0  34        5.98       89.75    141.99 o
  -1   0  34       13.08      318.02     88.83 o
   0   0  34      708.47      773.66     82.03 o
   1   0  34       27.62      341.76     79.42 o
   2   0  34       95.62      116.39     81.54 o
   3   0  34       97.52      114.37     74.01 o
   4   0  34      114.06      124.73    103.14 o
   5   0  34        5.51      135.88    150.80 o
   6   0  34        1.23      116.28    167.15 o
  -6   1  34      203.39      178.18    209.33 o
  -5   1  34       15.24      236.94    183.36 o
  -4   1  34      329.10      419.63    169.72 o
  -3   1  34      785.67      874.83    164.70 o
  -2   1  34      530.74      405.60    150.98 o
  -1   1  34       60.01       77.40    138.04 o
   0   1  34        6.88       41.49     71.43 o
   1   1  34       62.94       87.39     74.71 o
   2   1  34      533.93      613.18     80.23 o
   3   1  34      526.24      707.28     75.26 o
   4   1  34     1179.65     1147.54     88.59 o
   5   1  34      145.54      234.95    111.45 o
   6   1  34      902.69      977.22    170.36 o
  -5   2  34     2308.12     2214.62    207.86 o
  -4   2  34       54.68      213.49    169.32 o
  -3   2  34     2566.23     2733.66    183.42 o
  -2   2  34     3002.90     3162.22    184.21 o
  -1   2  34       40.18      159.64    144.41 o
   0   2  34     3721.62     3829.16    175.85 o
   1   2  34       43.54      165.74     72.21 o
   2   2  34     4228.44     4090.58    102.84 o
   3   2  34     2386.57     2334.18     99.81 o
   4   2  34      190.09      249.23     77.84 o
   5   2  34     1093.41     1107.69     99.46 o
   6   2  34      939.60      956.64    202.62 o
  -5   3  34        9.11       99.08    196.77 o
  -4   3  34      911.26     1188.86    226.45 o
  -3   3  34     2371.84     2349.41    185.92 o
  -2   3  34      515.72      646.74    162.08 o
  -1   3  34     2480.33     2271.07    172.22 o
   0   3  34        1.79       21.57    142.40 o
   1   3  34     3941.82     3728.65    173.83 o
   2   3  34      911.25      987.27     95.58 o
   3   3  34     1944.93     2021.67    109.02 o
   4   3  34     2503.68     2470.37    104.53 o
   5   3  34      196.88      226.14    107.05 o
   6   3  34     1222.76     1212.38    127.21 o
  -4   4  34     1842.19     1615.97    207.43 o
  -3   4  34     5420.83     5044.89    227.46 o
  -2   4  34      976.53      908.60    168.07 o
  -1   4  34     1447.39     1395.73    167.07 o
   0   4  34       92.10       56.92    148.80 o
   1   4  34     1295.33     1371.82    157.61 o
   2   4  34       20.05       56.91    144.72 o
   3   4  34     8617.47     7988.09    215.78 o
   4   4  34       15.36       96.33    116.01 o
   5   4  34     3332.45     3260.25    179.32 o
  -4   5  34      711.77      614.78    205.29 o
  -3   5  34        7.17       41.83    190.46 o
  -2   5  34      178.71      164.21    173.41 o
  -1   5  34      594.70      673.60    172.40 o
   0   5  34      180.13      370.48    161.78 o
   1   5  34     1294.12     1272.78    166.04 o
   2   5  34      475.96      585.09    166.50 o
   3   5  34      692.29     1018.40    169.10 o
   4   5  34      559.11      624.68    158.54 o
   5   5  34       33.45      305.10    162.70 o
  -2   6  34       51.06       98.28    188.70 o
  -1   6  34      109.64      187.20    183.87 o
   0   6  34      587.88      531.85    170.07 o
   1   6  34      329.22      349.86    172.26 o
   2   6  34      278.14      454.30    173.42 o
   3   6  34        3.26      110.33    139.05 o
   4   6  34      274.64      398.08    175.16 o
   0   7  34       10.79       53.05    187.62 o
   1   7  34        6.99       47.28    180.58 o
   2   7  34      149.21      253.99    184.98 o
  -3  -6  35      920.98     1001.78    193.47 o
  -2  -6  35     1322.50     1392.72    192.07 o
  -1  -6  35     2730.93     2783.94    194.35 o
   0  -6  35        1.23      -34.64    136.43 o
   1  -6  35     1563.89     1559.39    149.71 o
   2  -6  35      744.65      797.42    193.93 o
  -4  -5  35       90.29      192.66    151.15 o
  -3  -5  35     2793.44     2715.07    157.53 o
  -2  -5  35       70.56      103.66    159.55 o
  -1  -5  35      614.57      485.34    160.31 o
   0  -5  35       16.82       10.67    125.99 o
   1  -5  35      259.24      258.48    121.55 o
   2  -5  35      639.05      673.68    171.59 o
   3  -5  35     1117.62     1058.18    178.59 o
   4  -5  35       33.44      133.56    191.17 o
  -5  -4  35        9.26       71.34    132.78 o
  -4  -4  35      843.59      828.67    123.76 o
  -3  -4  35      330.30      308.69    123.31 o
  -2  -4  35     1678.02     1619.18    246.16 o
  -1  -4  35     2567.82     2302.15    164.37 o
   0  -4  35      981.68     1013.33    125.91 o
   1  -4  35     1612.88     1673.08    110.40 o
   2  -4  35       93.82      112.26    111.73 o
   3  -4  35      181.10      258.75    151.61 o
   4  -4  35      515.58      504.92    175.68 o
  -5  -3  35       13.52       83.16    123.10 o
  -4  -3  35      182.83      166.26    126.02 o
  -3  -3  35       69.81      113.02    110.11 o
  -2  -3  35      626.92      714.28    138.59 o
  -1  -3  35      286.95      319.54    134.96 o
   0  -3  35      183.30      211.36     93.72 o
   1  -3  35       83.83      164.68     92.19 o
   2  -3  35      135.71      162.74     90.31 o
   3  -3  35       17.65       19.37    149.82 o
   4  -3  35       31.64       21.57    167.05 o
   5  -3  35       18.29       -1.32    168.09 o
  -6  -2  35      217.38      256.77    168.06 o
  -5  -2  35     2403.63     2439.24    170.66 o
  -4  -2  35      317.86      311.46    102.36 o
  -3  -2  35     1171.54     1132.35    119.30 o
  -2  -2  35      616.03      617.34    111.69 o
  -1  -2  35     1924.84     1942.04    117.33 o
   0  -2  35        5.64      113.76    102.09 o
   1  -2  35     2659.55     2460.03    107.83 o
   2  -2  35      291.76      356.75     92.04 o
   3  -2  35      613.42      734.88    111.41 o
   4  -2  35      275.39      339.57    148.06 o
   5  -2  35       21.02      132.28    170.45 o
  -6  -1  35      784.86      694.33    176.02 o
  -5  -1  35     1751.09     1717.80    157.19 o
  -4  -1  35        4.68       11.22    223.09 o
  -3  -1  35     1887.33     1930.54    240.67 o
  -2  -1  35     2275.15     2318.97    112.92 o
  -1  -1  35       53.69      138.57     95.10 o
   0  -1  35     5934.08     5974.43    138.98 o
   1  -1  35      150.29      248.37     85.58 o
   2  -1  35     5456.71     5149.73    132.96 o
   3  -1  35     1826.28     1723.39    113.27 o
   4  -1  35     1208.42     1055.25    153.88 o
   5  -1  35     1477.76     1513.39    173.21 o
   6  -1  35      631.27      714.21    185.09 o
  -6   0  35      337.90      347.67    211.71 o
  -5   0  35      318.18      319.92    184.14 o
  -4   0  35      658.80      655.76    164.68 o
  -3   0  35     3097.50     3158.00    184.20 o
  -2   0  35      321.14      385.84    146.73 o
  -1   0  35     7826.91     7532.10    173.49 o
   0   0  35        4.72       93.64     78.17 o
   1   0  35     8808.60     8508.32    132.30 o
   2   0  35      370.03      447.20     85.62 o
   3   0  35     4353.97     4085.09    128.01 o
   4   0  35     1946.64     1946.30    117.77 o
   5   0  35      528.81      570.49    155.23 o
   6   0  35     1133.59     1024.09    174.97 o
  -5   1  35     2967.56     3126.61    212.82 o
  -4   1  35       54.28      125.78    170.73 o
  -3   1  35     4316.39     4601.35    202.86 o
  -2   1  35      659.65      800.07    153.66 o
  -1   1  35      669.40      661.50    150.17 o
   0   1  35      813.71      839.92     78.96 o
   1   1  35      782.29      874.99     84.40 o
   2   1  35      484.34      526.45     82.48 o
   3   1  35     8539.48     8215.31    114.41 o
   4   1  35      160.73      199.13     82.56 o
   5   1  35     4921.08     4810.85    146.96 o
   6   1  35      357.00      321.33    162.23 o
  -5   2  35      143.58      315.03    190.64 o
  -4   2  35     2091.44     2394.06    195.30 o
  -3   2  35      676.13      806.06    170.30 o
  -2   2  35     1009.16     1133.87    164.03 o
  -1   2  35     2710.01     2910.26    177.27 o
   0   2  35       18.12      164.37    141.70 o
   1   2  35     4237.93     4116.12    155.47 o
   2   2  35      515.97      646.84     82.62 o
   3   2  35      571.82      750.72     89.74 o
   4   2  35     1017.67      949.30     84.95 o
   5   2  35        2.46      123.82     96.80 o
   6   2  35      689.33      599.44    200.89 o
  -5   3  35        2.05       63.77    199.17 o
  -4   3  35        0.03       86.70    184.48 o
  -3   3  35      167.52      153.85    172.58 o
  -2   3  35     1382.70     1288.10    173.86 o
  -1   3  35      130.93      155.85    152.58 o
   0   3  35      509.43      465.83    152.93 o
   1   3  35      384.93      686.44    192.62 o
   2   3  35      616.78      670.58    147.09 o
   3   3  35       25.71       76.69     96.14 o
   4   3  35       38.84      101.14     88.53 o
   5   3  35        0.98       17.29    106.49 o
   6   3  35      277.95      449.62    161.58 o
  -4   4  35       67.64       81.63    224.01 o
  -3   4  35      135.21      273.21    187.30 o
  -2   4  35        5.02      -60.14    166.04 o
  -1   4  35       37.72       57.52    156.15 o
   0   4  35        2.81       62.24    154.73 o
   1   4  35      770.36      862.56    156.68 o
   2   4  35      262.96      231.24    152.79 o
   3   4  35      541.01     1105.34    453.43 o
   4   4  35      316.01      376.98    125.10 o
   5   4  35        1.88      236.59    162.71 o
  -3   5  35     1188.23     1093.65    206.33 o
  -2   5  35      711.19      708.45    184.13 o
  -1   5  35      311.10      326.66    169.67 o
   0   5  35     1017.30     1380.11    182.49 o
   1   5  35      144.16      244.22    170.27 o
   2   5  35     1261.17     1239.61    202.82 o
   3   5  35     2371.31     2614.13    202.99 o
   4   5  35       53.14      155.96    159.07 o
  -2   6  35      207.65      216.02    200.03 o
  -1   6  35     5146.93     5389.98    232.28 o
   0   6  35       38.47       72.59    177.15 o
   1   6  35     5278.26     5078.71    221.02 o
   2   6  35       38.22       80.02    177.72 o
   3   6  35     1005.58     1084.87    152.46 o
  -3  -6  36        5.74       82.67    193.73 o
  -2  -6  36        3.11       42.59    176.68 o
  -1  -6  36      111.92      106.73    180.31 o
   0  -6  36       14.60       40.89    141.06 o
   1  -6  36      636.77      795.13    144.62 o
   2  -6  36      678.48      597.76    185.05 o
  -4  -5  36       53.11      112.85    154.40 o
  -3  -5  36      332.86      468.53    146.35 o
  -2  -5  36      319.47      237.30    168.89 o
  -1  -5  36        4.93      -20.00    163.10 o
   0  -5  36        1.53       19.41    128.50 o
   1  -5  36      613.55      630.47    127.14 o
   2  -5  36       72.01       81.59    169.50 o
   3  -5  36     1414.75     1504.24    188.93 o
  -5  -4  36     2197.70     2217.55    148.26 o
  -4  -4  36        5.35      109.68    122.23 o
  -3  -4  36     1872.19     1856.43    205.76 o
  -2  -4  36       35.39      141.71    155.44 o
  -1  -4  36        1.64       36.17    146.13 o
   0  -4  36      340.76      475.54    123.05 o
   1  -4  36      428.31      429.28    101.77 o
   2  -4  36      240.75      316.19    148.08 o
   3  -4  36      739.65      680.76    165.39 o
   4  -4  36      414.57      545.95    189.22 o
  -5  -3  36       42.82      114.02    163.95 o
  -4  -3  36      143.64      126.30    126.82 o
  -3  -3  36     4516.75     4558.90    148.78 o
  -2  -3  36      625.69      631.18    144.08 o
  -1  -3  36     4129.04     3829.12    260.61 o
   0  -3  36        6.07        0.07     96.10 o
   1  -3  36      468.76      520.85     96.56 o
   2  -3  36      456.82      512.32     95.49 o
   3  -3  36      320.74      299.65    154.00 o
   4  -3  36     1401.31     1382.95    175.65 o
   5  -3  36       80.07       81.42    183.63 o
  -5  -2  36     3011.66     3110.87    181.07 o
  -4  -2  36       13.56       -0.30    132.60 o
  -3  -2  36     3279.78     3341.93    181.28 o
  -2  -2  36     1721.70     1712.60    141.65 o
  -1  -2  36      183.37      254.51    102.33 o
   0  -2  36     3932.35     3825.42    132.12 o
   1  -2  36      663.61      659.37     98.74 o
   2  -2  36     2704.22     2575.72    106.81 o
   3  -2  36     4264.79     4253.83    138.98 o
   4  -2  36       13.48      100.64    158.71 o
   5  -2  36     3483.55     3735.94    206.24 o
  -5  -1  36      390.66      551.39    187.26 o
  -4  -1  36     2207.28     2518.62    261.23 o
  -3  -1  36      166.18      116.00    156.59 o
  -2  -1  36     1433.24     1391.72    107.67 o
  -1  -1  36      610.56      626.89    102.14 o
   0  -1  36      118.85      334.83     85.09 o
   1  -1  36     1153.97     1178.84     95.01 o
   2  -1  36      645.52      884.54    108.21 o
   3  -1  36        7.48       79.85    104.64 o
   4  -1  36      980.47      961.95    153.27 o
   5  -1  36      232.56      203.20    160.14 o
   6  -1  36      539.19      535.18    176.54 o
  -5   0  36       54.19       20.72    186.05 o
  -4   0  36       10.60       26.00    165.00 o
  -3   0  36       11.76      103.28    154.63 o
  -2   0  36      426.83      484.29    153.00 o
  -1   0  36      540.43      898.95     98.63 o
   0   0  36      572.26      559.32     82.51 o
   1   0  36        2.10      280.49     85.64 o
   2   0  36      132.58      181.65     84.75 o
   3   0  36       15.83       25.84    104.01 o
   4   0  36        3.43       23.52    105.41 o
   5   0  36       80.40       64.10    150.44 o
   6   0  36       39.61      200.12    172.86 o
  -5   1  36       31.08       42.99    185.40 o
  -4   1  36       49.76       87.82    176.77 o
  -3   1  36      122.89      231.87    166.93 o
  -2   1  36       31.17       97.57    152.78 o
  -1   1  36     1306.39     1232.72    163.05 o
   0   1  36        2.83      170.39    100.35 o
   1   1  36      546.11      497.70     82.72 o
   2   1  36      327.40      355.95     83.69 o
   3   1  36      997.13     1145.11     83.34 o
   4   1  36      404.77      366.97    108.25 o
   5   1  36      271.01      372.34    119.34 o
   6   1  36       66.66      147.73    163.10 o
  -5   2  36     2818.92     2949.75    224.67 o
  -4   2  36      312.56      306.62    188.64 o
  -3   2  36     2036.56     2276.82    191.39 o
  -2   2  36      660.86      774.64    170.24 o
  -1   2  36       33.72       57.12    147.18 o
   0   2  36     2246.69     2335.71    168.69 o
   1   2  36      286.43      395.51     99.23 o
   2   2  36     1066.07     1231.90     89.80 o
   3   2  36     3837.22     3618.26    112.82 o
   4   2  36        6.94      113.43     82.98 o
   5   2  36     2024.38     1870.61    129.30 o
   6   2  36      616.21      588.33    203.01 o
  -5   3  36       62.53      188.10    202.87 o
  -4   3  36        2.46      145.31    181.47 o
  -3   3  36      615.77      745.58    177.04 o
  -2   3  36       37.78      105.73    162.85 o
  -1   3  36     5070.50     5008.81    204.83 o
   0   3  36        3.97      -16.50    152.58 o
   1   3  36     9476.64     9308.87    478.08 o
   2   3  36       28.80      109.77    146.93 o
   3   3  36     1472.09     1434.15    164.66 o
   4   3  36      114.33      141.00    116.95 o
   5   3  36       85.18       62.98    145.79 o
  -4   4  36      137.28      188.08    192.75 o
  -3   4  36     2505.58     2726.31    257.39 o
  -2   4  36      389.73      366.89    175.13 o
  -1   4  36      368.04      435.21    165.20 o
   0   4  36     4068.49     4057.39    403.59 o
   1   4  36     1004.51     1065.57    168.25 o
   2   4  36      985.34      907.59    160.21 o
   3   4  36     4803.21     4716.61    234.94 o
   4   4  36      129.56      182.14    127.49 o
   5   4  36     2015.31     2156.05    178.27 o
  -3   5  36       86.98       66.67    202.71 o
  -2   5  36      741.05     1006.71    193.63 o
  -1   5  36      568.88      573.51    176.20 o
   0   5  36      123.00      145.85    167.83 o
   1   5  36     3088.69     2950.21    193.87 o
   2   5  36      708.12      715.57    175.66 o
   3   5  36     1219.07     1345.40    181.81 o
   4   5  36     2090.37     2106.27    248.37 o
  -2   6  36      784.45      902.56    215.92 o
  -1   6  36        7.75      249.83    188.61 o
   0   6  36     1636.70     1823.82    201.24 o
   1   6  36      465.24      425.12    186.52 o
   2   6  36      704.76      606.42    182.28 o
   3   6  36      241.47      286.08    152.50 o
  -2  -6  37      294.51      279.23    188.91 o
  -1  -6  37     2456.62     2350.41    198.88 o
   0  -6  37       16.80       26.02    145.54 o
   1  -6  37     1566.28     1611.50    151.89 o
  -4  -5  37        3.66        3.70    161.15 o
  -3  -5  37     1991.26     2010.29    162.48 o
  -2  -5  37      606.19      634.78    177.50 o
  -1  -5  37      675.35      519.17    167.55 o
   0  -5  37     1143.07     1154.59    138.65 o
   1  -5  37       42.72      133.75    131.20 o
   2  -5  37      517.53      608.15    169.38 o
   3  -5  37     1330.35     1487.54    191.11 o
  -4  -4  37     3253.37     3218.69    144.35 o
  -3  -4  37      317.36      447.61    166.89 o
  -2  -4  37     2589.02     2353.03    194.33 o
  -1  -4  37     1429.25     1275.51    163.74 o
   0  -4  37      447.31      367.15    108.32 o
   1  -4  37     1494.97     1467.92    111.72 o
   2  -4  37      818.98      824.62    156.37 o
   3  -4  37       12.98      127.89    155.02 o
   4  -4  37     1311.90     1442.18    195.57 o
  -5  -3  37        1.30       24.56    163.28 o
  -4  -3  37      224.94      239.98    132.38 o
  -3  -3  37        4.95       21.88    115.72 o
  -2  -3  37      174.15      249.97    141.69 o
  -1  -3  37       79.85      191.95    141.12 o
   0  -3  37       91.57      148.52    102.55 o
   1  -3  37      424.65      489.64    101.71 o
   2  -3  37     1038.52     1179.11    102.54 o
   3  -3  37      204.18      266.41    150.55 o
   4  -3  37       67.48       49.76    158.96 o
   5  -3  37      140.45      166.89    185.05 o
  -5  -2  37       82.59      235.66    157.61 o
  -4  -2  37      247.00      169.44    135.25 o
  -3  -2  37      203.12      245.38    116.53 o
  -2  -2  37      149.31      189.22    113.08 o
  -1  -2  37      218.53      187.89    103.32 o
   0  -2  37       33.37      252.61    103.61 o
   1  -2  37      450.18      430.83     99.88 o
   2  -2  37        9.78       92.92     92.80 o
   3  -2  37      115.66      224.44    110.71 o
   4  -2  37        2.27       50.80    168.80 o
   5  -2  37       26.58      215.81    182.06 o
  -5  -1  37     1938.98     1953.86    204.73 o
  -4  -1  37       20.65      302.41    227.80 o
  -3  -1  37     1661.99     1732.39    175.61 o
  -2  -1  37       96.68      147.73    101.88 o
  -1  -1  37       14.95       69.28     96.17 o
   0  -1  37     1031.76     1080.70     95.12 o
   1  -1  37      922.49      987.53     95.00 o
   2  -1  37      484.69      584.49    106.80 o
   3  -1  37     3769.60     3577.02    189.14 o
   4  -1  37       44.63      127.49    153.31 o
   5  -1  37     1593.02     1467.02    176.31 o
  -5   0  37       79.59      129.45    187.50 o
  -4   0  37      158.14      256.83    172.13 o
  -3   0  37     1860.91     1984.61    178.29 o
  -2   0  37       46.50       97.88    153.33 o
  -1   0  37     3176.29     3423.31    178.82 o
   0   0  37       40.42      119.05     81.51 o
   1   0  37     2769.01     3055.88    106.07 o
   2   0  37       77.17       77.09     86.87 o
   3   0  37       40.82       73.23    104.19 o
   4   0  37      129.25      109.18    107.31 o
   5   0  37       81.02      108.11    155.31 o
   6   0  37        5.02       42.43    175.68 o
  -5   1  37      869.79     1049.72    208.10 o
  -4   1  37      104.65      293.84    175.90 o
  -3   1  37     1826.86     2114.31    244.26 o
  -2   1  37     3639.64     4005.23    196.28 o
  -1   1  37      377.75      486.20    154.27 o
   0   1  37     7390.59     7311.99    164.03 o
   1   1  37      744.26      729.74     85.75 o
   2   1  37      651.96      722.89     88.11 o
   3   1  37     5805.52     5558.91    106.78 o
   4   1  37      161.50      117.37    107.29 o
   5   1  37     2640.90     2753.71    138.74 o
   6   1  37      402.94      471.75    172.69 o
  -5   2  37       77.09      188.42    205.30 o
  -4   2  37     5193.87     5195.60    231.42 o
  -3   2  37        1.40        5.19    168.04 o
  -2   2  37     2804.71     2851.72    191.71 o
  -1   2  37       41.04       73.33    154.15 o
   0   2  37        8.21        3.85    153.44 o
   1   2  37      772.62      856.07    103.86 o
   2   2  37     1415.19     1455.80     95.30 o
   3   2  37      233.40      355.49     94.70 o
   4   2  37     3345.36     3258.79    103.01 o
   5   2  37      212.74      211.89    137.89 o
  -4   3  37      169.42      232.69    194.88 o
  -3   3  37      778.06      871.33    187.09 o
  -2   3  37      201.30      202.51    168.44 o
  -1   3  37      292.94      316.57    167.16 o
   0   3  37       57.39       85.20    156.38 o
   1   3  37      172.30      534.12    158.93 o
   2   3  37      646.87      618.14    152.62 o
   3   3  37      188.58      239.97    150.75 o
   4   3  37      124.76      136.64    120.14 o
   5   3  37      377.38      410.53    153.08 o
  -4   4  37       10.70       81.35    204.92 o
  -3   4  37       28.42      102.10    185.06 o
  -2   4  37      163.34      187.41    182.30 o
  -1   4  37       91.86       45.61    166.25 o
   0   4  37       22.76      234.68    169.36 o
   1   4  37       51.71       93.24    162.17 o
   2   4  37       58.31      175.07    162.18 o
   3   4  37       21.54      231.21    164.37 o
   4   4  37       13.79       22.82    130.13 o
   5   4  37      120.38      146.13    169.35 o
  -3   5  37      830.27      727.01    211.33 o
  -2   5  37      454.01      614.87    193.61 o
  -1   5  37      153.73      315.97    179.16 o
   0   5  37      739.10      823.10    180.66 o
   1   5  37      178.95      139.89    173.33 o
   2   5  37      841.49      828.15    181.23 o
   3   5  37     1509.60     1447.63    189.27 o
   4   5  37       48.68      412.60    252.07 o
  -1   6  37     2987.61     2997.92    224.99 o
   0   6  37        9.31      124.61    180.55 o
   1   6  37     3787.97     3626.18    218.88 o
   2   6  37       82.23       78.90    181.31 o
   3   6  37      770.89      742.48    157.85 o
  -2  -6  38       88.47      128.02    190.26 o
  -1  -6  38      364.97      488.87    191.33 o
   0  -6  38      820.23     1048.10    155.53 o
   1  -6  38      371.19      341.93    188.47 o
  -3  -5  38      240.01      338.09    152.28 o
  -2  -5  38      274.19      330.67    174.40 o
  -1  -5  38       42.14       14.64    168.30 o
   0  -5  38       50.30      147.63    136.12 o
   1  -5  38      669.54      680.17    137.43 o
   2  -5  38       28.31       90.24    167.06 o
   3  -5  38      605.46      626.83    184.63 o
  -4  -4  38      468.64      684.12    131.88 o
  -3  -4  38      993.52      895.60    177.21 o
  -2  -4  38      210.42      187.96    162.97 o
  -1  -4  38       71.38       24.20    157.03 o
   0  -4  38      716.31      751.03    113.22 o
   1  -4  38      386.07      389.07    109.46 o
   2  -4  38      674.97      800.96    166.00 o
   3  -4  38     1783.50     1950.68    185.55 o
   4  -4  38      292.64      248.47    184.35 o
  -5  -3  38       39.60       26.04    165.04 o
  -4  -3  38       10.83      -10.63    132.56 o
  -3  -3  38       57.44      148.76    150.43 o
  -2  -3  38        7.68      -14.18    138.72 o
  -1  -3  38     1420.34     1522.56    157.26 o
   0  -3  38       25.83       11.38    100.25 o
   1  -3  38     6152.09     6488.83    164.00 o
   2  -3  38      186.78      218.10    100.81 o
   3  -3  38     1477.60     1578.66    165.35 o
   4  -3  38       63.11      145.46    178.96 o
  -5  -2  38      523.47      559.94    197.61 o
  -4  -2  38       44.68      123.75    179.39 o
  -3  -2  38      831.36     1003.91    120.62 o
  -2  -2  38     3543.37     3293.74    124.69 o
  -1  -2  38      326.70      366.81    112.89 o
   0  -2  38     9320.01     9228.23    222.06 o
   1  -2  38      231.09      197.53     99.58 o
   2  -2  38     3857.84     3838.05    122.80 o
   3  -2  38     2797.33     2674.10    179.64 o
   4  -2  38       13.84      -29.60    163.51 o
   5  -2  38     1503.02     1557.55    189.29 o
  -5  -1  38        2.42      118.65    187.71 o
  -4  -1  38     4163.73     4263.67    286.04 o
  -3  -1  38       21.33       41.38    165.28 o
  -2  -1  38     3805.07     3776.08    294.09 o
  -1  -1  38      136.42      172.30     98.10 o
   0  -1  38      132.03      208.45     90.12 o
   1  -1  38      594.92      667.10     94.97 o
   2  -1  38     2571.73     2509.63    123.01 o
   3  -1  38        0.30       90.89    110.83 o
   4  -1  38     3866.84     3955.53    265.17 o
   5  -1  38      385.57      480.30    175.86 o
  -5   0  38      716.87      634.60    189.92 o
  -4   0  38       95.52      157.45    180.59 o
  -3   0  38     1544.59     1644.63    180.17 o
  -2   0  38     1847.41     1831.04    172.72 o
  -1   0  38      975.84     1157.61    159.60 o
   0   0  38      885.31     1089.62     91.19 o
   1   0  38        0.42      109.08     85.82 o
   2   0  38      868.52      898.01     96.53 o
   3   0  38      234.78      289.62    110.30 o
   4   0  38      210.98      265.23    115.40 o
   5   0  38     1000.33      981.55    172.43 o
  -5   1  38      140.29      201.02    199.84 o
  -4   1  38       60.05      155.01    184.14 o
  -3   1  38      236.88      347.21    169.28 o
  -2   1  38      125.35      325.24    163.12 o
  -1   1  38      116.14      205.55    154.84 o
   0   1  38        0.74      374.12    108.99 o
   1   1  38      505.88      482.53     86.17 o
   2   1  38       51.66      127.77     87.87 o
   3   1  38        2.83      104.80     79.51 o
   4   1  38      130.30      211.15    113.05 o
   5   1  38       86.25      108.11    119.94 o
  -5   2  38      521.85      728.23    212.82 o
  -4   2  38       37.66      167.29    192.55 o
  -3   2  38      688.68      699.67    183.13 o
  -2   2  38        1.97      183.71    169.46 o
  -1   2  38        2.25      111.66    157.01 o
   0   2  38      414.71      283.00    157.85 o
   1   2  38      252.40      179.23    102.98 o
   2   2  38        4.27      125.23    102.32 o
   3   2  38     1622.58     1557.37    104.34 o
   4   2  38        0.16      226.92     89.35 o
   5   2  38      867.01      906.76    145.37 o
  -4   3  38      526.26      640.16    198.22 o
  -3   3  38      708.72      898.70    196.01 o
  -2   3  38      925.77      986.69    188.60 o
  -1   3  38     2008.67     2218.17    192.28 o
   0   3  38       10.03      -54.62    162.17 o
   1   3  38     1998.21     1934.15    173.47 o
   2   3  38      286.95      301.00    154.91 o
   3   3  38      819.56      958.83    163.11 o
   4   3  38      831.23      720.85    127.64 o
   5   3  38      179.26      401.19    161.92 o
  -4   4  38       21.99       27.30    210.84 o
  -3   4  38       79.76      137.06    193.36 o
  -2   4  38     5594.74     5349.26    237.43 o
  -1   4  38        7.83       64.60    175.81 o
   0   4  38     7025.66     6942.98    231.78 o
   1   4  38      410.37      416.38    169.61 o
   2   4  38     4957.91     4936.72    214.36 o
   3   4  38     1168.53     1216.32    179.24 o
   4   4  38      630.62      600.48    134.95 o
  -3   5  38       44.05      100.65    210.88 o
  -2   5  38      947.29     1079.52    205.85 o
  -1   5  38       24.76      123.82    185.83 o
   0   5  38       38.64      160.93    178.42 o
   1   5  38      252.55      251.80    182.68 o
   2   5  38     1217.41     1141.09    182.11 o
   3   5  38      481.48      362.68    177.89 o
   4   5  38     4160.90     3862.80    209.10 o
  -1   6  38      249.97      337.24    201.92 o
   0   6  38      176.41      242.37    196.33 o
   1   6  38      515.59      691.77    197.04 o
   2   6  38       41.47      149.32    198.68 o
  -1  -6  39     1030.36     1079.60    199.30 o
   0  -6  39      113.61       94.59    153.61 o
  -3  -5  39      664.87      735.55    197.32 o
  -2  -5  39      796.44      800.16    188.88 o
  -1  -5  39      365.47      336.21    193.91 o
   0  -5  39     1700.56     1874.30    150.62 o
   1  -5  39      107.87      183.34    133.65 o
   2  -5  39     2404.38     2439.72    197.87 o
  -4  -4  39     3077.66     3308.16    181.16 o
  -3  -4  39        2.27       37.32    171.68 o
  -2  -4  39     1749.87     1715.50    233.49 o
  -1  -4  39       49.34      -39.97    158.20 o
   0  -4  39       66.51       62.50    109.33 o
   1  -4  39      201.71      264.66    109.93 o
   2  -4  39     1947.37     1999.08    183.54 o
   3  -4  39       29.71       61.69    173.92 o
  -4  -3  39       82.77       52.55    181.23 o
  -3  -3  39      463.95      359.97    161.49 o
  -2  -3  39      312.77      300.50    147.99 o
  -1  -3  39      282.89      282.46    124.54 o
   0  -3  39      843.83      855.76    108.45 o
   1  -3  39       78.30      181.78    106.03 o
   2  -3  39      660.29      772.92    109.74 o
   3  -3  39       37.74       77.95    162.38 o
   4  -3  39        0.07       44.01    177.72 o
  -5  -2  39      154.16      273.55    293.39 o
  -4  -2  39      522.86      571.12    185.68 o
  -3  -2  39      355.87      312.60    178.72 o
  -2  -2  39        1.25      147.44    106.00 o
  -1  -2  39       40.65       49.18    108.82 o
   0  -2  39       79.50      423.31    112.50 o
   1  -2  39       45.36      106.44    101.76 o
   2  -2  39      161.66      305.79    102.51 o
   3  -2  39       46.74       10.84    142.39 o
   4  -2  39      143.77      126.03    159.69 o
   5  -2  39        6.67      120.62    187.05 o
  -5  -1  39      574.82      604.94    197.17 o
  -4  -1  39       17.44      232.27    181.97 o
  -3  -1  39      808.29      703.83    175.07 o
  -2  -1  39       45.56      275.73    162.80 o
  -1  -1  39       12.99       20.00    100.54 o
   0  -1  39      463.11      409.02     92.30 o
   1  -1  39      231.61      253.58     95.18 o
   2  -1  39       79.84      216.97    111.88 o
   3  -1  39      932.04      957.32    119.19 o
   4  -1  39      418.97      450.82    164.74 o
   5  -1  39      439.23      610.40    171.56 o
  -5   0  39       21.78       59.16    192.08 o
[truncated: 32,491 more chars]
